# Supplementary material for: Collaborative rewiring of the pluripotency network by chromatin and signalling modulating pathways
Source: Nat Commun. 2015 Feb 4;6:6188. doi: 10.1038/ncomms7188 (PMC4347202; doi:10.1038/ncomms7188)
Supplement: Supplementary Data 1 — Detailed gene expression data for individual treatments. Sheet 1 contains absolute transcript per million (TPM) values for each replicate for all genes. Sheet 2 contains list of differentially expressed (DE) genes upregulated compared to DMSO determined by EB-Seq using FDR 0.05. Sheet 3 contains list of DE downregulated genes determined by EB-Seq using FDR 0.05. For DE genes, posterior probability and median TPM values for individual treatments is reported. [file ncomms7188-s2.xlsx]

## Sheet: All Genes
Supplementary Data 1:RNA-sequencing data from treatments processed through RSEM. Related to Figure 3.
Expression in transcripts per million values (TPM)
Gene	RepA.DMSO.TPM	RepA.AA.TPM	RepA.2i.TPM	RepA.2iAA.TPM	RepB.DMSO.TPM	RepB.AA.TPM	RepB.2i.TPM	RepB.2iAA.TPM	RepC.DMSO.TPM	RepC.AA.TPM	RepC.2i.TPM	RepC.2iAA.TPM
Isg20l2	96.94	100.8	92.54	64.92	46.76	65.31	67.62	71.12	68.68	60.02	56.47	50.25
Ncbp2	96.94	93.03	90.36	71.51	51.12	73.53	86.32	86.85	90.32	81.95	92.14	81.97
Cyb5r4	96.86	88.27	76.5	63.02	35.24	45.66	60.55	71.13	51.26	46.27	51.21	47.2
Acsl5	96.84	93.19	80.28	55.84	59.71	56.66	62.22	56.69	67.58	57.62	55.73	46.54
Oat	96.8	97.23	165.95	115.06	67.85	90.52	149.18	127.24	109	84.41	165.75	112.61
AU022252	9.68	8.43	12.13	13.54	10.8	13.21	13.34	12.2	12.17	12.44	14.89	17.2
D630037F22Rik	9.68	11.02	5.85	4.98	5.33	5.58	4.61	5.45	4.5	4.24	2.87	2.56
Rnf41	9.68	9.48	18	25.11	15.42	20.99	22.3	18.41	15.24	23.58	29.75	27.81
Zic5	9.68	8.57	6.97	10.34	13.19	11.42	9.26	6.78	8.98	13.29	8.85	8.27
Cnot8	96.75	79.63	88.16	85.15	69.91	76.77	87.23	90.46	94.25	69.94	87.14	86.48
Brd8	96.7	89.76	81.9	71.45	94.71	85.68	80.54	80.76	83.72	76.01	73.11	68.33
Cxadr	96.67	74.22	95.37	62.99	86.89	42.94	71.88	63.12	56.24	43.75	72.28	44.37
Psmd5	96.66	102.52	85.05	62.3	48.77	64.7	72.2	72.7	86.72	62.24	65.09	63.45
1110012D08Rik	9.67	7.59	12.82	14	18.87	14.81	16.12	13.04	15.3	14.02	18.99	12.98
Acvr1	9.67	13.73	11.55	10.85	11.92	11.57	8.95	9.93	12.19	11.5	7.91	9.04
Adi1	96.64	107.17	97.06	67.79	47.66	63.05	74.08	81.78	66.54	65.81	65.38	62.05
Sars	96.64	107.58	172.85	219.53	130.59	210.09	214.97	203.05	181.2	202.54	237.06	248.15
Tmbim6	96.64	93.89	107.73	175.18	235.1	158.16	140.18	134.64	114.12	186.39	185.75	202.12
Cybasc3	9.66	11.46	10.13	11.11	15.15	14.71	11.66	12.99	11.39	12.95	12.1	13.76
Stard7	96.5	92.63	80.93	50.09	42.69	53.41	62.9	53.17	54.2	47.63	50.95	40.7
Elp3	96.49	87.19	94.5	81.79	68.82	79.07	89.08	76.88	84.6	68.32	71.64	57.61
Steap3	9.65	15.59	17.55	42.84	23.46	27.01	22.18	32.16	20.79	39.1	44.43	60
Ube2g1	96.45	75.69	53.86	36.83	38.68	36.68	42.29	44.87	47.51	34.15	36.68	32.34
Ash2l	96.43	106.08	95.9	90.39	60.01	94.03	92.76	104.51	92.82	90.69	86.45	96.66
Sdc2	96.41	84.5	72.56	61.18	67.29	50.09	57.6	60.26	46.56	43.55	44.84	39.1
Espl1	9.64	11.2	19.01	27.34	38.03	31.55	25.51	19.81	24.33	32.18	30.08	26.59
Sh3kbp1	9.64	6.66	6.04	3.01	5.63	4.61	4.93	2.82	8.86	3.17	3.59	1.35
Tmed8	9.64	8.16	7.25	5.24	6.54	5.02	5.65	5.46	6.57	5.59	6.18	4.42
Kif23	96.35	101.03	64.91	53.89	66.09	75.05	58.82	59.9	81.84	72.7	51.98	45.27
Vti1b	96.3	98.33	76.94	69.08	47.35	72.29	78.52	77.25	78.5	78.85	78.79	93.11
Gadd45gip1	9.63	6.92	17.18	38.37	25.22	26.03	29.44	20.23	18.13	38.13	65.26	95.58
Rbck1	9.63	16.22	46.72	96.66	75.14	80.91	81.78	67.29	60.68	86.21	118.79	148.74
Dck	96.23	95.02	68.85	54.99	47.18	59.74	58.62	63.77	66.15	60.42	53.58	45.06
Tmed9	96.23	72.99	160.84	187.41	225.71	183.14	213.24	170.96	167.26	202.33	227.57	223.05
Rock1	96.2	83.28	57.48	42.78	44.93	30.67	32.2	37.07	32.44	26.09	22.35	18.55
Aox1	9.62	11.55	8.63	11.23	15.86	12.16	10.21	14.52	8.73	9.32	8.18	10.64
Mpg	9.62	7.22	13.74	22.44	21.91	27.32	25.14	18.11	24.33	26.05	31.22	30.99
Zfp598	9.62	8.07	21.77	46.32	37.15	33.66	34.36	32.53	27.45	45.32	58.82	74.39
Ncoa4	96.16	103	74.63	63.57	47.76	55.47	55.68	62.82	56.14	48.45	51.14	45.63
Otud6b	96.14	91.81	81.33	64.13	45.13	45.08	62.05	65.47	60.04	47.53	55.94	44.99
Nfyb	96.13	91.31	68.06	47.35	44.89	50.45	48.61	47.42	62.82	45.97	39.29	31.53
Arfgap3	9.61	12.04	15.37	27.4	16.21	22.32	18.96	25.19	19.97	24.26	19.71	29.43
Rpp25	9.61	9.63	7.75	12.39	7.31	14.97	7.87	13.02	10.81	12.54	9.88	25.4
Ipo11	96.03	84.71	62.95	42.47	45.83	48.44	47.96	43.12	52.3	43.51	35.83	27.36
Aurkb	96	92.58	84.86	101.26	107.75	111.21	100.33	89.94	117.83	111.69	110.73	107.37
Ppa2	95.98	84.21	63.8	47.27	42.93	56.75	57.23	58.78	60.59	53.56	53.53	50.99
Ninl	9.6	7.64	8.21	8.8	16.58	10.4	9.43	8.19	11.66	10.95	9.54	8.53
Oas1h	9.6	2.56	2.23	3.66	10.15	2.47	3.37	5.79	16.45	2.54	2.96	3.49
C1s	95.96	103.3	56.36	65.66	105.35	82.73	56.1	88.88	69.54	70.94	57.94	72.38
Mapk6	95.96	82.29	66.5	49.04	62.75	57.5	51.11	43.6	75.5	60.08	51.28	35.12
Mrps30	95.92	73.23	62.68	44.22	45.86	44.4	54.68	55.06	61.01	42.6	51.93	51.32
2510039O18Rik	9.59	9.16	18.87	50.75	44.59	35.46	35.07	31.49	21.62	46.7	55.12	71.04
Ggct	9.59	5.88	5.81	3.86	5.16	5.34	7.41	3.92	5.3	8.16	5.4	4.46
Lace1	9.59	10.77	12.11	9.76	7.43	10.06	11.2	10.93	11.23	11.09	10.62	11.09
Exosc3	95.87	81.01	78.14	66.75	51.33	60.35	67.38	75.35	77.51	71.49	75.32	90.33
Tgif1	95.85	136.04	101.77	114.3	80.46	105.55	83.89	121.5	123.52	111.38	92.05	121.91
Ppig	95.82	79.08	66.24	40.45	42.71	37.96	43.36	41.54	44.88	33.78	36.17	27
Gabpa	95.81	80.51	54.37	41.88	53.05	44.58	39.82	41.49	47.56	38.93	29.37	24.42
BC031181	95.79	82.68	77.11	85.69	69.49	71.67	92.45	97.33	86.94	79.85	109.17	108.97
Acss2	9.58	13.11	14.45	10.65	9.71	13.15	13.16	14.04	10.94	11.47	10.32	12.61
Ddx31	9.58	10.33	11.96	10.62	8.86	9.37	11.2	11.69	11.54	10.63	11.36	10.29
Dock6	9.58	14.14	11.93	32.98	43.44	42.48	19.06	21.59	18.55	49.96	27.52	39.81
Zfp248	9.58	7.13	6.05	4.42	4.64	3.92	4.88	5.04	4.65	3.28	4.83	3.22
Prpf39	95.76	67.39	57.5	40.02	86.6	33.54	46.28	57.9	45.57	35.15	38.68	38.34
Lta4h	95.75	91.19	94.65	60.86	60.16	71.83	80.4	68.96	84.85	63.51	75.76	60.94
Nsmce2	95.72	82.38	77.89	70.32	47.05	58.26	67.78	77.69	73.7	67.67	73.55	80.58
Sbds	95.72	97.75	98.21	98.64	71.82	93.48	108.66	94.21	99.95	100.52	123.06	122.23
Ick	9.57	9.8	7.05	7.36	7.84	9.03	6.63	6.7	8.48	9.73	6.48	6.65
Thoc6	9.57	12.83	17.68	37.6	26.64	36.41	30.3	24.65	28.51	41.35	38.86	48.18
Zfp607	9.57	11.08	8.73	6.12	6.49	7.43	7.03	7.77	6.78	8.15	5.04	4.64
Acot13	95.67	81.52	79.31	88.01	45.89	80.88	94.2	110.48	71.91	74.04	83.09	115.06
Tcf25	95.62	113.2	156.17	180.29	167.11	181.04	172.51	172.82	167.84	174.08	189.86	202.6
2010-03-05	95.6	91.03	61.49	49.17	104.2	57.34	47.41	48.57	58.57	49.73	36.69	26.98
Rpp30	95.6	79.71	73.04	51.2	46.35	56.76	66.24	64.92	70.94	60.05	54.77	50.59
Aplp1	9.56	6.48	9.41	10.36	54.41	32.75	15.95	7.86	30.75	44.92	25.06	18.59
Tnip1	9.56	9.01	14.6	30.31	33.33	29.33	20.93	19.3	25.96	31.42	28.72	32.78
Tprkb	95.58	83.67	83.18	61.96	58.06	58.96	76.49	76.75	77.2	53.52	65.27	58.21
Kif22	95.57	120.03	122.12	110.05	131.15	151.97	130.55	117.39	195.69	157.12	125.01	124.48
Pwp1	95.56	85.81	89.51	59.49	45.94	56.53	74.56	66.58	71.21	57.33	67.92	52.55
Slc24a5	9.55	10.47	8.53	3.43	6.91	3.5	5.74	5.19	4.05	3.11	4.08	3.18
Top3a	9.55	9.99	12	15.24	14.37	13.94	13.33	14.18	12.89	14.84	15.17	13.45
Krtcap2	95.47	101.1	116.46	147.16	130.34	118.61	157.74	130.76	143.7	159.28	261.41	291.69
Praf2	95.42	104.27	93.02	80.89	67.5	94.96	94.63	92.11	94.53	91.3	110.06	106.28
Immp1l	95.38	68.2	62.4	47.85	42.53	51.59	67.62	72.41	63	47.36	50.46	56.23
Ppap2a	95.38	73.87	75.46	72.1	91.92	63.94	75.43	81.5	110.17	77.83	110.04	102
Pcmtd2	95.33	76.75	41.01	33.66	63.01	46.09	34.59	38.82	44.76	33.38	25.88	21.51
Rbm5	95.28	102.41	106.35	91.36	108.56	93.3	98.85	112.11	95.44	82.36	91.65	92.07
Rragc	95.23	81.75	95.77	82.57	49.59	60.66	84.79	87.12	65.11	64.6	79.41	71.71
Sin3a	95.23	107.38	66.68	65.19	61.6	76.83	55.11	63.96	72.03	68.52	47.14	47.07
Rhbdd2	9.52	9.09	13.04	17.2	14.5	13.72	14.8	17.01	11.42	13.92	18.2	22.37
Usp36	9.52	9.7	20.54	22.44	22.8	17.79	22.54	19.31	17.47	19.61	28.54	24.8
Aspscr1	9.51	26.39	43.45	133.45	64.92	101.1	82.32	97.01	56.29	143	145.3	255.47
Cd209c	9.51	15.85	15.06	18.55	15.7	12.46	11.23	17.56	14.37	16.76	12.15	18.38
Zc3h8	9.51	9.32	9.31	7.77	9.37	7.62	11.82	8.03	10.84	9.65	11.18	8.61
Tnrc6c	9.5	12.45	11.56	16.68	16.3	18.27	11.44	12.53	11.81	19	12.87	12.73
Orc5	95	83.52	81.63	55.85	52.26	49.78	68.69	66.43	62.58	43.01	55.54	45.06
Rsu1	94.96	87.72	97.23	85.44	60.94	79.69	99.07	105.52	94.5	70.39	93.12	97.22
Txnl4a	94.92	89.77	168.09	205.18	167.72	181.58	213.57	188.31	178.65	177.7	224.56	242.65
Adat1	9.49	9.05	12.01	9.44	11.4	9.39	11.62	9.65	11.26	9.24	9.6	8.93
D3Ertd751e	9.49	7.6	5.58	3.05	7.41	3.82	3.65	3.82	4.56	3.28	2.87	1.92
Nqo1	94.86	166.02	185.36	231.29	50.57	119.46	140.24	279.81	123.18	141.82	157.56	255.92
Syf2	94.83	92.92	64.35	82.71	67.21	98.13	66.57	74.89	115.4	101.27	82.78	105.9
Fkbp7	94.8	73.6	56.59	38.79	61.28	49.83	56.66	52.13	35.15	37.64	38.08	28.77
Bmi1	94.72	75.64	57.5	43.05	50.1	37.94	43.59	48.03	53.74	39.48	40.83	33.08
Tspyl1	94.72	88.54	70.84	54.74	53.08	55.76	52.57	53.36	55.1	46.5	49.33	41.07
Ccdc112	9.47	5.46	5.97	4.1	5.09	3.33	5.95	4.11	5.76	3.75	4.81	3.65
Arl2bp	94.69	75.82	109.54	93.57	70.45	96.14	111.38	96.05	108.24	83.86	104.94	85.1
Parp2	94.68	84.35	93.46	72.86	76.32	70.41	84	86.07	86.01	64.77	74.22	69.81
2310047B19Rik	9.46	13.95	9.31	8.82	6.27	12.62	7.99	9.47	9.99	10.2	7.5	9.76
Wdr5b	9.46	8.99	6.48	5.32	6.89	6.51	6.11	6.36	7.21	6.26	4.99	5.89
Fundc2	94.6	72.89	58.61	32.54	37.59	41.12	47.53	41.62	47.56	34.19	35.91	27.81
Ccdc59	94.59	74.33	77.79	75.78	66.91	67.97	77.98	82.45	87.73	71.24	87.1	91.53
Bbs9	9.45	9.97	9.6	9.39	6.46	9.92	9.39	10.17	7.55	8.51	6.43	8.02
Polg2	9.45	8.17	8	6.18	7.59	6.92	7.65	7.72	6.9	6	7.51	6.51
Yes1	94.44	77.95	65.31	51.59	47.23	32.04	41.03	54.12	37.49	28.95	35.18	32.76
Gins1	94.43	81.21	48.41	45.18	51.49	61.66	49.27	57.09	81.08	70.95	54.21	58.49
Ecsit	9.44	6.63	15.96	28.79	22.05	26.76	22.93	21.09	21.58	31.9	30.99	37.6
2810004N23Rik	94.39	89.89	97.23	67.34	59.15	64.31	85.72	64.59	82.88	64.01	94.46	67
Ampd2	9.43	11.18	23.67	29.73	29.99	25.18	29.71	25.93	25.04	29.69	44.77	44
Dnajc25	9.43	9.4	10.09	9.3	5.63	6.45	7.95	7.59	6.12	7.1	7.71	8.06
Kremen1	9.43	9.23	14.76	19.42	19.53	14.58	16.63	15.38	13.26	12.98	18.96	16.59
Nbea	9.43	6.2	7.44	3.9	5.54	3.64	5.51	4.12	4.78	2.69	3.97	1.97
Ror2	9.43	11.29	18.4	58.27	47.07	32.03	31.71	31.73	18.8	38.44	51.35	61.96
Tada2b	9.43	12.92	13.69	12.31	7.82	10.69	11.45	11.69	10.63	12.18	12.13	13.06
Zswim1	9.43	11.63	9.84	16.62	10.58	14.49	9.72	11.33	12.75	15.73	14.86	15.86
Ebag9	94.32	84.49	63.69	61.34	60.39	46.06	48.99	68.48	60.58	46.73	45.72	61.41
Scpep1	94.29	94.66	89.21	85.44	104.1	96.96	89.87	98.14	107.58	98.21	107.14	112.73
Ier3ip1	94.18	70.62	65.14	57.26	51.29	48.24	67.81	72.35	65.62	56.16	72.42	64.66
Pdcl3	94.17	84.44	87.24	64.96	59.48	78.63	82.16	74.01	91.31	78.43	79.92	79.52
B4galt3	9.41	11.14	21.65	41.25	34.45	27.95	31.64	33.37	26.87	35.92	47.36	55.12
Fam55d	9.41	21.41	1.89	1.59	7.51	13.74	1.34	1.55	7.48	11.07	1.16	1.49
Rpgrip1l	9.41	11.92	7.61	6.09	6.02	6.54	5.25	6.45	4.75	5.32	4.34	4.21
Rab28	94.09	95.63	72.38	51.52	44.5	61.59	69.21	70.9	66.89	58.25	60.36	57.58
Psmc3	94.08	119.2	155.64	230.2	127.86	214.57	190.24	185.79	174.25	235.76	227.51	258.61
Chid1	9.4	11.09	9.76	10.75	14.03	12.87	11.68	10.37	10.19	11.39	10.52	9.63
Brd7	94.01	96.29	83.34	70.94	57.55	65.87	69.8	72.95	73.44	66.19	66.04	60.3
Exosc7	93.94	94.15	119.75	96.02	80.37	121.8	130.22	97.34	123.32	110.5	134.17	115.66
Higd1a	9.39	9.74	9.75	8.59	7.27	10.09	10.86	8.93	9.24	9.7	13.3	13.29
Rrp9	9.39	7.47	25.95	67.23	42.71	36.38	57.79	36.27	29.02	56.75	99.06	106.79
Tmem128	93.85	104.34	86.49	64.79	75.24	76.57	81.02	84.49	88.02	73.56	90.39	84.7
2310033P09Rik	9.38	12.77	24.42	26.88	19.83	27.47	28.4	32.9	25.39	29.36	43.12	59.33
Gyk	9.38	7.95	11.61	6.22	5.4	4.05	8.77	6.94	5.37	3.67	6.5	4.04
Pet112l	9.38	12.15	11.97	11.43	11.37	13.72	12.96	12.74	14.36	13.74	11.39	11.71
Rpl13	938.45	800.85	1344.85	2348.41	1432.5	1943.73	2456.3	2097.12	1769.09	2267.23	2903.63	4805.16
Rrbp1	93.82	97.83	118.09	177.84	211.51	138.14	115.9	123.39	104.43	144.7	126.81	165.3
2610101N10Rik	93.77	75.04	60.92	38.73	52.11	38.25	44.26	43.34	45.38	34.22	33.35	25.19
Sgpl1	93.77	99.97	83.49	71.41	94.67	71.29	65.79	71.75	79.21	64.08	67.13	53.46
Frmd4a	9.37	8.87	7.85	6.3	8.31	7.51	6.7	5.44	7.13	6.1	5.76	4.09
H2-T9	9.37	5.62	8.7	12.73	14.23	17.54	15.78	12.95	14.98	12.96	18.95	18.75
Sf3b5	9.37	11.02	35.37	121.91	76.85	76.5	93.25	64.74	51.75	129.55	214.39	334.68
Utp6	93.72	79.8	75.92	56.69	46.57	50.35	57.76	57.22	69.42	50.22	53.33	39.3
AU040320	9.37	11.62	13.68	19.27	28.76	20.74	15.95	15.76	14.15	15.45	15.92	14.86
Ophn1	9.37	4.27	6.86	3.91	4.75	2.93	5.88	4.64	4.56	2.44	5.6	3.37
Prom1	9.37	6.54	44.47	33.11	7.87	3.5	32.99	35.54	6.49	3.35	29.97	24.26
Tcta	9.37	13.66	12.12	13.86	10.28	12.03	14.31	20.75	14.31	11.85	17.28	18.19
Tmeff1	93.62	83.21	94.59	66.67	49.32	50.7	76.65	72.69	63.08	44.54	59.34	46.04
Zwilch	93.58	84.11	88.23	56.39	75.4	58.47	80.34	70.97	73.73	58.18	63.06	51.53
Mtr	93.57	83.98	68.93	48.71	58.73	59.9	59.5	43.16	49.72	40.3	42.19	24.59
Ccny	93.56	91.88	67.77	60.76	41.27	51.93	51.52	60.44	54.63	49.31	52.36	43.88
H2-Ke2	93.56	60.96	144.06	156.1	128.31	195.65	191.74	157.26	205.27	239.57	240.77	256.11
Acsbg1	9.36	5.79	35.79	35.87	23.68	15.27	49.51	27.13	10.87	9.46	34.59	25.97
Snx30	9.36	9.8	8.84	9.6	9.69	8.42	8.5	8.97	7.9	8.52	7.01	6.45
Fem1a	9.35	10.5	15.44	20.92	14	15.66	16.13	16.58	14.41	17.54	18.81	22.04
Acly	93.43	115.04	135.41	146.76	100.85	142.87	138.17	129.87	113.42	123.6	122.31	112.92
Trpm7	93.29	74.94	69.8	47.76	65.44	38.27	52.54	55.46	41.44	32.67	38.51	31.7
Itm2b	931.81	768.86	457.46	410.17	843.71	624.17	450.02	455.07	689.04	530.95	374.32	419.16
Gm7609	9.32	0.92	0.94	1.27	9.77	0.85	0.64	1.72	7.78	0.96	0.5	1.21
Zbtb12	9.32	8.31	16.36	24.47	18.44	28.68	21.53	12.77	14.21	36.65	29.75	29.15
Pak2	93.15	78.69	72	47.82	40.95	46.03	52.5	51.41	53.29	41.06	41.18	30.42
Pds5b	93.14	84.96	49.36	32.9	45.34	42.63	33.91	33.28	43.61	33.32	26.76	16.46
Topors	93.11	86.5	58.42	58.19	48.8	49.79	44.5	58.3	52.08	46.28	48.39	46.96
Atp6v1f	93.09	95.57	137.78	260.76	139.12	222.4	219.74	201.61	151.46	253.84	309.34	404.44
Cryzl1	93.09	78.56	56.04	51.11	48.13	54.9	55.56	64.73	62.83	52.4	48.51	44.39
Pdzd11	93.08	100.37	92.3	62.32	51.05	81.17	84.29	86.11	95.13	82.19	83.98	81.7
Tusc1	9.31	5.94	5.09	5.11	5.02	5.28	6.63	5.77	6.7	7.15	8.8	15.62
Nhp2	93.04	95.2	193.75	235.94	140.99	175.12	259.12	209.09	211.85	223.18	345.96	398.68
Rps27	930.3	91.65	82.77	972.37	107.87	66.54	164.09	701.94	346.88	0	112.06	348.69
Spen	9.3	7.77	13.44	25.6	24.96	17.9	17.77	15.2	13.61	18.12	25.31	22.49
Mrfap1	928.8	758.79	594.77	513.69	337.24	451.34	448.97	520.84	537.22	452.17	421.46	534.11
Dok1	9.29	11.54	32.03	56.63	51.49	61.82	50.97	41.01	37.25	67.76	63.84	81.14
Pus10	92.84	76.72	73.88	44.69	48.22	34.51	50.45	50.5	50.81	32.81	42.4	32.59
Fancc	9.28	11.1	10.57	8.58	12.38	12.22	11.04	11.86	14.23	11.4	11.81	13.15
Gnpda1	92.69	122.88	121.65	133.43	81.57	140.47	129.58	169.37	139.99	147.49	130.69	147.79
Fads1	92.68	118.47	71.27	58.76	96.34	100.03	62.13	55.51	61.49	82.96	45.91	39.01
Cd320	9.27	10.92	20.82	21.36	15.63	17.94	25.66	26.35	19.19	17.74	30.31	31.49
Rfc3	92.65	111.57	88.24	77.81	67.2	97.81	86.96	82.92	108.75	113.52	82.29	92.19
Parp12	92.6	89.64	39.29	44.84	68.17	74.16	35.81	47.41	66.42	63.81	29.53	39.54
Itpa	92.59	85.55	119.44	120.44	80.01	130.45	154.76	156.74	143.88	142.17	156.55	158.96
Pcdhga11	9.26	10.31	6.32	9.12	13.15	10.45	6.43	5.52	7.85	10.3	5.8	5.41
Prkab2	9.26	9.19	6.99	6.81	12	8.33	7.16	9.32	9.01	7.91	7.04	6.32
Whsc1	92.57	85.02	63.76	48.52	58.94	53.68	48.44	46.18	56.4	42.19	42.12	30.87
Ilk	92.53	95.59	131.14	148.02	95.4	116.61	150.08	151.74	131.64	122.61	151.08	163.26
Tcfap2a	92.52	69.53	53.84	79.89	78.91	55.86	47.45	55.86	63.4	61.37	62.08	88.85
Prps2	92.51	69.56	72.79	40.43	32.94	33.76	54.66	39.05	40.5	26.97	45.2	25.76
Phc1	92.49	97.96	48.14	66.07	152.01	141.52	54.81	54.05	115.83	150.26	55.09	60.5
Errfi1	9.25	8.68	6.35	3.7	6.07	7.61	5.92	4.39	9.44	8.79	5.74	4.23
Lrrc18	9.25	13.65	4.72	5.83	7.39	10.33	3.96	5.25	6.7	7.49	2.51	3.93
Ccdc9	9.24	8.12	23.2	42.95	38.16	35.11	32.48	30.69	28.91	41	54.42	66.3
Sat2	9.24	8.5	8.27	4.91	11.46	9.59	8.51	8.23	10.85	6.12	5.95	8.09
Tmem64	92.36	74.56	58.49	56.91	51.2	35.68	44.05	59.41	54.3	40.6	44.59	47.63
Abhd14b	9.23	9.79	12.97	13.24	18.06	13.92	16.72	19.88	13.74	13.99	16.87	22.37
Galnt2	9.23	9.83	10.74	18.49	32.2	24.92	14.91	12.06	16.75	25.69	17.38	15.27
Zfp882	9.23	9.45	7.36	5.03	6.33	4.61	4.71	4.86	5.94	4.26	4.9	3.68
Klhl7	92.29	82.97	64.48	43.49	68.4	49.58	55	50.55	46.43	40.43	40.88	30.88
Dnajc10	92.27	86.64	66.55	55.81	73.1	50.95	56.31	57.42	59.23	50.17	46.75	38.74
Lass5	92.2	96.27	110.42	90.11	102.06	71.38	106.95	110.68	96.93	73.04	103.39	96.06
C77080	9.22	9.78	19.07	54.04	34.3	32.84	28.63	32.3	27.11	46.64	57.6	79.56
Vav2	9.22	9.3	13.07	14.71	13.14	13.14	12.62	13.02	14.16	13.4	14.89	13.58
Ints4	92.16	91.88	86.8	70.63	59.6	68.75	74.01	71	75.37	60.72	62.79	56.11
3230401D17Rik	92.15	87.21	64.09	51.86	44.78	56.93	60	66.96	73	55.96	60.39	57.47
Cyb5r3	92.14	100.35	110.88	164.76	156.1	206.37	122.83	118.72	183.37	252.18	189.41	220.23
Nup107	92.13	89.48	95.33	77.51	72.16	84.86	93.13	79.42	91.03	76.51	78.99	59.34
Cebpz	92.11	76.58	76.93	52.9	45.01	43.79	56.22	53.12	55.91	42.65	51.76	39.2
Nrbp1	92.1	154	108.35	149.02	84.02	158.56	110.18	148.29	135.48	183.49	142.03	176.38
4933407H18Rik	9.21	8.92	9.27	7.84	11.41	6.12	7.42	8.64	5.38	4.69	6.3	5.47
Mbd2	92.07	93.63	79.94	73.24	66.89	73.75	68.8	82.63	74.75	69.27	69.96	78.48
Sh3glb1	92.04	86.97	64.1	59.09	43.77	43.63	45.94	62.28	51.63	46.19	44.11	42.85
Spdya	9.2	8.57	7.05	5.49	5.97	4.83	4.62	6.23	6.03	5.15	4.33	5.74
Cbx3	919.64	768.92	603.21	416.37	358.33	394.96	426.74	440.33	453.71	363.77	318.18	266.37
Stk3	91.93	91.58	64.19	46.56	35.37	40.96	45.54	51.16	39.61	36.78	32.46	29.63
Stk40	9.19	13.05	18.02	33.81	22.67	33.88	24.18	25.06	24.23	36.81	36.02	39.55
Sec23a	91.9	85.14	67.74	55.58	42.02	47.34	50.66	54.59	45.99	39.76	37.26	31.52
Tmem188	91.88	79.55	51.92	36.73	48.96	43.8	41.99	45.34	57.56	44.49	40.39	33.27
Ptcra	9.18	1.98	8.48	5.02	4.88	2.6	8.85	5.45	6.28	3.83	5.4	2.8
Tmem87a	91.72	86.66	65.31	46.85	77.1	46.75	45.76	50.63	45.87	40.45	36.17	32.23
Cdr2	9.17	8.71	9.46	7.55	6.82	7.51	9.66	7.73	11.83	10.19	10.43	8.57
Sema3b	9.17	6.95	13.6	20.51	36.73	15.8	20.84	16.9	23.18	20.13	33.32	31.1
Dhx40	91.66	86.89	52.45	38.12	37.98	42.41	38.95	41.6	41.39	37.6	28.76	25.94
Arsk	9.16	10.15	5.92	5.47	7.47	5.35	5.09	5.72	3.72	4.79	3.74	4.28
Csf1	9.16	8.12	21.99	13.48	19.09	10.34	21.62	12.47	28.19	16.73	52.07	28.19
Mars2	9.16	8.62	14.01	14.18	10.79	7.09	11.6	15.49	9.97	7.69	18.58	20.09
Aak1	9.15	9.32	9.77	8.18	8.07	7.38	7.78	7.9	6.84	6.65	6.9	5.58
Ube2t	91.49	81.29	59.72	43.59	52.73	60.9	59	58.6	62.07	50.05	50.15	51.55
Sfmbt1	9.14	5.8	7.79	4.37	5.05	3.8	5.67	4.52	5.31	3.22	5.19	3.07
Zfp708	9.14	8.2	6.28	4.33	3.99	4	3.45	5.84	3.3	3.6	3.41	3.48
D2Ertd750e	91.39	82.47	57.26	42.4	58.94	62.28	51.71	51.89	75.98	55.83	45.38	40.24
Dync1li1	91.36	85.11	75.32	62.68	56.19	65.75	62.25	60.02	74.84	63.64	61.56	48.99
Nme2	913.31	735.26	1091.54	1363.35	934.49	1438.32	1727.21	1449.03	1298.77	1538.79	2068.54	2323.63
Rrm2	912.86	948.38	682.57	508.26	498.32	632.87	567.56	562.67	676.05	579.05	492.41	437.32
Ap1s1	91.28	104.06	111.11	140.5	102.68	158.02	130.21	133.63	141.45	172.39	168.79	191.51
Sod1	912.61	1031.76	1175.33	1147.74	682.64	1109.62	1261.24	1245.31	1114.7	1192.51	1502.64	1666.14
A230046K03Rik	91.25	59.62	87.41	55.02	51.44	36.16	80.57	67.26	61.43	37.61	49.6	45.78
Ssu72	91.24	107.18	94.07	104.38	67.47	112.6	100.61	108.88	101.03	124.51	114.93	133.56
Acvr1b	9.12	8.89	12.53	16.37	14.49	12.85	13.38	15.17	10.83	12.4	18.25	19.98
Aldh5a1	9.12	8.48	8.21	10.49	6.53	7.21	7.45	11.49	6.14	5.8	6.92	10.17
Zfp667	9.12	8.51	9.92	7.6	4.41	4.89	7.21	9.24	5.11	4	6.41	5.71
Iqgap2	91.2	62.46	30.27	15.32	63.9	41.27	22.63	14.56	44.72	29.2	15.06	8.19
Nolc1	91.2	79.68	151.62	131.42	115.44	124.76	157.25	114.01	161.61	132.64	159.21	125.1
Zfp260	91.14	83.67	53.38	35.15	51.05	38.42	37.43	39.46	45.22	34.39	29.92	23.84
Hadh	91.13	92.36	90.79	114.56	71.84	116.7	99.46	104.68	81.06	114.47	93.92	105.21
Fam171a1	9.11	9.27	13.13	14.56	7.76	8.04	10.31	10.3	8.33	8.2	10.02	9.56
Haus5	9.11	13.47	28.7	39.59	41.23	45.92	44.16	33.44	40.09	49.33	49.57	55
Mmab	9.11	10.43	9.96	11.46	13.91	17.09	13.37	10.64	14.58	14.88	14.59	13.95
Mrm1	9.11	8.5	13.43	13.1	9.04	10.34	14.12	15.91	9.49	9.29	16.36	15.18
Zfp407	9.11	7.87	7.11	6.15	5.92	5.95	5.81	5.16	5.64	5.48	6.22	4.73
Magohb	91.12	68.8	66.92	48.67	43.68	51.31	62.56	60.13	73.4	56.89	56.3	51.69
Cnbp	911.13	769.6	635.5	513.84	444.57	590.97	636.96	587.78	647.16	611.41	563.41	499.25
Tcp1	911.06	735.24	701.39	505.39	365.57	401.53	544.53	534.22	544.47	431.02	481.29	412.24
Ercc4	9.1	8.25	11.95	12.06	12.09	9.58	11.93	10.97	10.12	9.9	12.3	11.75
Cenpc1	90.98	85.64	50.77	37.41	54.82	48.7	42.33	44.9	54.43	42.88	37.35	30.67
Kdm4c	90.95	85.64	56.94	41.51	47.79	51.14	44.48	43.35	55.04	42.79	33.8	25.33
Ltv1	90.94	85.31	92.88	69.25	50.02	59.08	79.64	79.2	89.75	71.64	87.71	77.45
9930104L06Rik	9.09	9.9	11.76	13.28	14.26	10.79	13.12	14.57	11.96	13.7	16.09	16.47
Acnat1	9.09	8.66	7.33	6.1	8.3	4.77	5.8	7.73	5.91	5.12	4.54	4.91
Dirc2	9.09	7.18	6.16	6.67	10.97	9.16	6.54	6.69	7.94	7.77	6.86	7.31
Lrp4	9.09	8.3	25.54	27.66	17.42	10	25.7	25.07	10.78	8.41	20.03	20.27
Mkl2	9.09	8.93	7.43	7.54	7.76	7.94	6.5	6.73	7.77	6.98	5.58	5.07
St6galnac2	9.09	16.75	10.31	30.07	15.64	26.55	12.3	34.48	16.58	32.63	16.81	43.6
AK129341	9.08	11.96	7.16	6.22	7.14	6.89	5.32	8.44	5.24	7.1	4.83	6.33
Nt5m	9.08	8.33	10.36	12.55	8.98	12.18	12.43	13.55	11.17	11.52	15.03	17.98
Arhgap11a	90.77	75.57	53.92	40.49	59.68	54.19	42.82	38.17	54.07	42.53	36.77	27.05
Insig1	90.75	82.76	45.4	31.67	62.16	62.84	40.29	36.15	43.7	44.98	26.56	23.86
Ogdhl	9.07	9.71	12	19.71	28.58	22.38	16.81	14.23	15.18	21.25	17.76	16.71
Snx12	90.73	79.72	78.64	64.16	49.24	62.71	72.4	69.25	67.21	62.25	72.66	61.1
Scp2	90.71	93.63	82.35	74.33	52.54	66.07	74.34	82.47	65.54	69.5	68.85	68.57
Sec61a1	90.68	85.66	119.54	181.56	162.43	117.5	138.72	122.05	95.34	128.53	154.95	151.01
Nipsnap1	90.66	89.79	72.98	60.01	58.06	80.52	73.95	66.75	80.06	71.95	63.76	59.1
Plk4	90.65	83.34	52.73	41	49.21	43.65	41.22	42.73	50.29	39.97	35.66	28.16
Ccdc125	9.06	6.87	6.86	6.23	6.03	6.37	6.46	6.88	6.76	5.35	5.71	5.7
Fez2	9.06	11.55	11.88	11.86	5.68	10.79	9.84	13.33	11.32	12.78	15.74	16.98
Letmd1	9.06	8.71	10.84	17.07	13.53	12.36	12.34	17.13	8.97	10.83	14.99	26.68
Lfng	9.06	6.86	14.21	30.48	47.36	36.96	23.16	20.05	33.06	52.45	33.21	36.36
Pea15a	9.06	14.78	23.7	22.44	8.42	15.5	22.3	23.47	18.07	18.29	29.78	24.74
Tfpt	9.06	11.2	18.49	23.46	16.84	24.55	22.91	19.13	22.15	27.54	29.38	37.36
Mrps16	90.64	121.05	132.11	143.23	103.72	172.24	179.72	172.55	181.1	164.88	192.59	229.06
Gtpbp10	90.59	65.72	49.73	34.07	43.9	37.94	41.46	39.46	46.55	35.63	31.7	23.88
Mum1	9.06	10.01	18.21	27.98	29.47	25.02	24.55	24.07	21.26	31.85	32.92	41.27
Tmem126b	90.53	80.43	55.6	37.15	45.92	47.16	53.5	45.31	57.42	44.35	43.79	29.94
Nfu1	90.51	93.03	96.68	138.5	87.8	143.25	122.72	139.21	138.02	172.38	144.77	180.16
Eef1d	90.49	95.22	280.13	299.44	188.92	284.6	344.1	306.75	305.45	302.28	359.84	397.86
Med19	90.49	77.66	81.97	56.96	38.53	51.26	60.31	62.92	65.62	53.26	58.58	50.16
Ptpn2	90.47	75.47	63.41	47.94	36.77	47.13	48.39	60.17	60.91	50.18	50.3	49.86
Nipal3	9.05	12.6	8.73	16.09	15.92	18.17	8.83	13.34	11.45	13.8	8.6	15.24
Imp3	90.42	94.78	85.4	101.9	76.79	100.17	113.14	121.45	108.73	105.98	133.8	188.38
1700029F09Rik	90.37	67.62	54.85	32.9	40.84	39.06	54.11	52.88	59.12	41.29	50.22	39.57
Zfp273	9.04	12.2	5.4	5.77	4.38	5.97	3.84	6.84	4.04	4.87	2.55	4.03
Rala	90.32	78.54	66.11	54.55	38.36	47.71	52.31	57.94	64.2	54.16	49.27	49.27
Arf3	90.25	106.58	119.06	106.6	81.37	131.04	105.48	101.28	124.32	119.77	110.51	91.53
Esf1	90.19	74.14	74.83	42.46	35.62	34.64	48.4	46.23	44.8	34.5	43.57	28.39
Ppt1	90.18	82.66	74.24	63.75	73.85	53.7	63.68	78.58	58.8	50.08	60.03	62.76
Cdca8	90.16	89.44	116.3	106.3	100.76	132.8	119.91	99.98	128.74	141.55	130.76	123.03
Rbm6	90.16	82.73	68.14	54.44	50.29	48.95	53.2	61.61	58.28	49.83	49.82	47.32
Dnase1l1	9.02	10.04	10.43	9.96	10.81	8.85	11.28	15.42	10.17	9.3	11.29	16.08
Gm106	9.02	12.57	3.24	4.11	8.16	8.46	3.26	4.49	5.52	8.4	3.03	4.05
Nenf	9.02	11.49	22.5	24.72	28.32	39.62	37.06	28.41	37.62	35.68	39.67	48.48
Xpo5	90.13	79.03	97.21	67.95	65.4	65.93	81.29	66.35	89.52	61.33	76.18	48.47
Cox17	90.09	60.84	75.61	125.93	85.72	93.93	136.25	137.67	91.36	121.14	233.77	345.88
Sdc4	90.09	84.91	68.55	116.62	112.22	98.45	59.78	93.67	103.76	112.36	67.58	106.31
Foxn3	9.01	8.03	7.86	7.86	6.5	5.15	4.04	5.18	4.11	3.82	3.2	2.56
Hivep1	9.01	8.65	7.28	7.82	9.03	8.38	6.64	5.53	6.7	6.54	6.01	4.53
Oaz2-ps	90.05	84.13	98.2	100.44	73.22	94.94	115.09	121.42	105.4	93.89	128.67	139.17
Hsd17b10	89.98	102.3	146.24	130.1	86.37	148.02	158.74	153.32	126.74	136.02	151.19	176.2
Tns3	89.93	107.64	128.39	160.28	113.79	128.26	123.92	137.57	117.03	123.05	136.77	123.79
Nt5c3	89.89	76.45	54.99	38.79	46.58	43.92	51.9	52.26	53.09	44.96	41.33	40.03
Arntl2	89.87	96.01	93.76	73.02	136.48	101.87	101.01	107.89	114.81	114.47	101.04	95.57
Lrp12	8.99	7.51	9	6.35	8.62	6.22	7.77	7.17	7.81	6.5	7.88	5.28
Zfp39	8.99	9.52	6.29	5.96	4.42	5.32	4.37	4.72	4.39	5.1	4.02	3.73
Zfp473	8.99	10.23	6.75	5.39	7.52	8.52	5.9	4.9	10.26	8.2	5.16	3.59
Ak3	89.86	72.36	85.92	57.39	43.5	45.49	67.21	64.38	50.27	36.32	53.09	45.19
Ap3b1	89.84	87.51	76.02	59.5	52.77	63.5	65.32	62.75	69.49	55.17	59.47	48.21
Ncapd2	89.79	96.15	150.47	147.7	176.36	193.42	164.85	124.49	170.82	162.46	147.45	104.58
Pnp	89.77	114.02	108.43	101.61	63.63	115.65	104.59	125.82	116.34	151.13	113.58	126.91
Akap17b	8.98	8.72	7.98	5.85	5.02	4.35	5.55	5.92	5.51	4.38	5.4	3.31
Cntd1	8.98	11.36	1.93	2.93	8.81	7.39	2.52	2.69	4.83	5.43	1.71	2.04
Ralgds	8.98	10.74	12.66	32.03	19.54	24.85	19.08	21.28	16.9	31.99	26.51	37.11
Ubxn7	89.71	71.53	34.79	27.06	46.09	29.62	21.27	24.65	35.73	27.58	16.17	15.29
Gnpat	89.7	86.75	104.31	77.71	72.42	84.29	98.21	85.99	88.21	70.81	87.64	67.03
3110052M02Rik	8.97	8.83	5.19	5.02	6.76	4.71	5.11	6.68	4.23	5.08	3.78	4.36
Lyrm7	8.97	8.08	7.28	4.48	4.51	5.04	5.32	5.25	5.48	3.54	3.17	3.24
Rfx7	89.67	66.67	56.68	35.22	49.16	35.93	39.85	35.16	39.66	29.12	31.61	22.52
Nup85	89.61	98.09	140.97	108.95	100.97	118.59	147.31	126.08	147.61	120.71	143.32	129
Dhcr24	8.96	15.19	26	31.64	37.28	37.44	27.1	21.04	25.73	41.77	32.24	20.93
Gm505	8.96	11.14	14.35	17.71	13.31	14.95	13.84	14.54	12.32	14.75	16.84	18.42
Klhl15	8.96	7.42	7.75	5.04	4.57	3.75	4.46	4.74	3.89	2.96	3.57	3.29
Mettl13	8.96	13.29	21.9	22.95	17.29	20.35	23.92	20.28	18.5	20.94	26.2	24.84
Zc3h10	8.96	10.67	13.66	20.61	15.64	18.55	19.65	14.58	14.93	21.96	29.84	30.96
Zfp382	8.96	13.09	12.41	10.54	9.46	10.15	8.11	7.2	8.31	6.61	5.98	3.67
Kdelr2	89.51	83.95	101.81	104.31	97.63	70.65	82.47	87.34	73.14	78.12	88.57	99.03
Map4k4	89.5	79.63	104.02	84.91	70.67	76.84	91.54	76.36	80.7	69.85	86.42	63.55
Taf10	89.5	115.15	189.76	188.04	101.81	178.05	234.16	208.09	205.51	187.83	220.12	271.66
C030039L03Rik	8.95	7.36	5.68	4.95	7.28	4.15	4.79	5.79	7.27	4.78	5.09	4.82
Smyd1	8.95	7.69	5.41	5.11	10.05	7.1	5.78	5.58	11.6	11.18	7.7	5.82
Cdk11b	89.47	96.55	89.13	78.23	77.31	80.34	76.63	79.96	99.62	92.83	96.93	90.54
Ranbp9	89.44	70.45	51.43	38.55	46.22	36.45	38.78	41.75	44.26	32.11	30.07	27.74
Sec24c	89.39	94.99	87.09	83.82	75.55	84.97	82.5	83.48	87.41	76.84	78.9	69.93
Dpcd	8.94	16.69	16.4	23.72	11.52	27.12	20.82	21.63	17.69	29.08	16.9	28.42
Gprasp1	8.94	8.66	8.52	7.48	7.74	5.91	7.05	9.15	6.63	5.52	7.79	7.23
Neto2	8.94	5.06	6.37	2.19	5.4	1.84	4.1	2.09	4.18	1.77	3.2	1.42
Pik3r1	8.94	10.31	6.54	5.99	4.06	5.77	4.19	4.96	3.93	5.05	3.48	2.76
Tfip11	8.94	12.04	20.41	38.62	29.82	32.16	27.99	23.86	24.28	41.76	42.66	47.26
Slmo2	89.33	90.2	97.97	95.34	65.4	93.33	91.75	99.7	112.48	103.48	104.76	104.8
Ap3m1	89.31	83.67	57.42	42.28	39.01	43.4	43.74	47.57	55.92	46.44	38.73	35.74
Brpf3	8.93	8.68	12.24	26.17	27.48	21.68	18.78	19.38	20.26	24.32	23.47	29.72
Dnmt3b	8.93	15.77	6.75	12.46	7.4	17.35	7.94	11.35	17.27	43.73	11.44	16.3
Irs1	8.93	5.58	7.16	4.65	5.14	2.75	4.86	3.39	4.05	2.1	4.41	2.89
Vezt	8.93	9.84	12.8	13.17	12.03	10.53	11.89	11.71	9.79	10.55	13.12	11.8
Hdac6	89.26	83.96	102.49	109.44	170.65	142.57	115.59	103.87	133.68	119.58	106.8	98.51
Dnajb2	8.92	8.07	8.83	14.62	14.15	15.02	13.47	14.8	13.3	16.26	18.94	19.89
4933434E20Rik	89.18	69.13	63.36	51.12	58.53	54.99	57.43	57.88	60.7	51.06	56	51.84
Sec14l1	89.17	61.81	57.37	76.05	124.03	95.88	64.18	56.4	130.73	89.64	66.74	58
Fabp5	89.15	85.91	179.24	174.89	61.25	93.95	176.53	221.78	146.85	130.76	148.98	309.26
Pdxdc1	89.1	93.12	81.88	65.91	51.83	62.07	67.13	68.27	72.08	55.54	63.24	56.52
Ormdl3	8.91	12.84	22.5	28.64	27.01	33.46	29.83	29.12	24	39.89	41.48	46.18
Cand1	89.03	79.48	65.83	50.22	43.75	47.28	46.76	47.05	52.37	40.74	38.48	32.43
Clk4	89.02	62.41	70.93	50.16	86.84	43.49	68.46	60.42	58.72	42.7	54.65	50.87
Cd151	89	105.63	106.32	151.85	163.46	174.17	130.32	132.05	142.28	180.01	156.11	164.79
Zfp821	8.9	10.17	9.92	13.5	14.34	14.16	12.76	12.43	13.83	15.87	16.67	17.5
Lca5	8.89	10.36	7.57	6.57	5.35	6.49	5.53	6.11	6.02	5.7	5.42	4.04
Rcor2	8.89	9.62	20.15	24.02	21.92	24.34	27.77	20.62	20.87	26.85	31.03	32.76
Sp6	8.89	12.23	9.74	11.09	9.63	13.1	9.26	10.68	12.49	14.65	12.38	14.82
Hmgcr	88.86	94.91	66.24	62.48	97.13	67.53	54.35	58.25	60.52	58.04	42.7	38.28
Carf	8.88	8.01	5.64	4.07	5.25	4.56	3.49	4.55	3.49	3.17	3.34	1.71
Cebpd	8.88	3.54	9.47	14.17	9.54	5.08	16.48	9.75	7.47	9.6	42.7	78.74
Met	8.88	4.97	11.64	8.78	5.95	2.28	8.35	6.48	4.04	1.72	5.14	3.44
Tmem49	88.75	77.75	71.54	45.68	77.61	54.02	63.15	60.69	65.45	48.68	59.02	48.7
0910001L09Rik	8.87	12.33	25.64	66.01	34.88	64.02	60.5	52.32	35.62	75.53	85.58	117.17
Fbxo4	8.87	6.75	7.49	5.78	5.34	5.36	7.93	8.96	7.15	5.46	7.21	7.2
Kctd15	8.87	12.21	15.26	31.85	29.24	32.62	22.95	23.6	31.77	39.66	39.12	45.27
Tmem136	8.87	4.75	9.19	5.18	6.83	4.39	7.55	6.29	5.95	2.75	6.6	4.12
Stag1	88.68	77.83	76.39	67.89	35.26	33.47	49.97	63.78	40.62	31.27	47.21	40.24
Itfg1	88.67	83.46	53.61	37.88	52.85	45.05	43	46.4	42.79	37.72	33.66	29.4
Kif2a	88.64	72.4	61.93	43.2	38.91	35.77	41.33	41.38	41.98	33.36	32.28	25.7
Lgmn	88.62	87.52	94.38	106.97	160.1	101.12	103.95	104.24	91.4	82.24	121.01	93.79
BC017647	8.86	8.2	7.7	9.18	7.75	7.89	6.67	6.39	8.18	9.13	10.91	9.17
Wdr46	8.86	9.29	33.09	53.48	32.16	41.5	50.77	33.88	34.77	52.23	69.67	70.33
Zfp960	88.6	95.58	59.01	46.43	45.74	37.49	38.97	48.84	35.35	37.04	37.84	33.1
Ankrd50	8.85	10.86	8.87	7.87	5.51	6.08	6.63	7.02	5.61	6.29	6.53	4.55
Pdp1	8.85	7.77	3.38	2.59	4.12	3.48	2.38	3.03	3.58	3.67	1.64	1.95
Gltp	88.49	98.13	174.13	287.57	123.72	195.72	182.47	231.26	169.79	224.76	252.43	368.61
Depdc7	88.47	83.47	48.54	42.71	39.7	49.3	42.89	56.2	50.04	45.42	35.22	40.12
Fam126a	88.46	89.1	37.93	32.4	60.13	60.52	29.29	33.47	55.9	52.25	25.98	20.58
Dcaf12l1	8.84	3.73	4.89	1.55	5.34	2.06	3.58	1.81	4.49	1.8	2.18	1.24
Zbtb32	8.84	11.06	10.02	10.32	27.9	21.44	15.05	9.77	29.81	32.98	17.9	16.6
Prep	88.37	81.98	113.32	125.25	74.34	88.04	109.69	109.77	98.92	99.33	122.33	119.14
Vdac1	883.34	895.23	713.34	724.85	496.1	655	602.47	694.25	713.28	665.82	541.38	592.31
Nudcd1	88.33	75.79	53.43	41.75	37.58	36.01	41.48	43.71	45.47	35.55	33.89	26.58
Pdpk1	88.32	89.33	62.11	54.26	45.76	51.8	47.42	54	49.64	41.38	36.09	31.89
Ccnj	8.83	6.21	7.84	5.49	7.15	5.39	7.07	5.43	6.12	5.22	6.05	3.29
Gm14391	8.83	10.48	17.91	20.75	5.38	9.82	15.88	30.17	9.09	10.52	17.39	25.55
Hipk2	8.83	6.31	7.43	5.65	8.56	7.63	6.5	3.53	6.45	5.83	5.42	3
Exosc2	88.31	93.34	122.62	84.21	67.83	101.89	138.45	105.17	110.53	110.54	113.67	97.33
Lnpep	88.31	68.89	45.27	32.4	68.02	31.07	30.11	26.21	31.65	18.05	19.64	8.86
Pppde1	88.29	108.29	73.28	63.75	40.11	62.09	53.86	74.31	64.32	62.79	48.94	46.4
Crebzf	88.16	66.4	45.31	36.48	81.13	29.39	33.09	41.67	44.95	33.01	37.35	46.39
Gtf2h5	88.16	80.34	96.04	75.62	62.78	89.33	99.46	90.09	111.78	88.52	98.46	103.42
H2-T23	88.14	18.92	90.26	73.44	75.22	30.5	112.67	98.59	74.23	39.75	66.57	88.59
9230110C19Rik	8.81	15.65	5.67	6.62	3.59	7.56	4.59	7.8	3.99	6.69	3.42	4.66
Nr2c2ap	8.81	12.88	22.2	41.81	19.86	35.04	36.17	36.77	30.02	41.11	49.36	60.53
Scamp5	8.81	7.77	8.72	7.96	14.01	10.7	9.5	8.23	13	12.56	15.24	12.08
Rnf168	88.06	84.41	57.82	44.19	46.32	44.96	42.21	43.96	51.59	40.82	32.54	27.49
Spag7	88.04	63.66	90.73	110.11	92.86	133.29	113.62	93.36	124.62	139.9	135.99	141
Suv39h1	88.04	73.13	64.2	47.05	75.42	68.94	65.66	55.36	84.86	60.78	58.57	49.13
Acd	8.8	12.55	27.57	44.54	26.37	39.63	37.54	36.04	31	44.19	53.92	63.51
Crebl2	8.8	5.5	5.98	5.59	9.54	7.14	6.24	5.42	7.07	5.44	4.8	4.14
Fam55c	8.8	12.63	8.85	10.68	7.55	9.73	5.95	11.83	9.54	11.81	6.86	9.73
Akap2	8.79	4.34	12.14	5.23	6.19	3.78	9.88	4.38	6	3.23	10.1	4.04
Lysmd4	8.79	10.98	8.2	8.73	8.3	11.03	9.42	9.07	8.08	10.2	9.06	7.37
Tctn2	8.79	14.92	11.1	17.59	19.2	25.53	13.87	15.65	13.07	28.62	15.78	21.3
Uros	8.79	9.84	9.59	10.56	7.81	8.42	10.81	13.49	10.13	11.15	12.38	14.52
Gcsh	87.91	78.74	98.56	71.51	41.07	47.87	89.57	87.17	71.83	63.02	97.94	88.95
Tm2d1	87.85	68.68	52.85	37.01	51.27	41.85	60.9	54.9	64.16	41.58	49.15	40.45
Atp1b1	8.78	10.98	3.88	7.99	9.27	8.35	3.53	6.97	10.88	13.04	5.34	6.85
Cnnm3	8.78	7.37	6.52	10.64	16.82	10.7	7.4	7.35	8.23	11.2	8.25	9.51
Entpd6	8.78	10.56	19.64	21.21	25.55	18.97	25.37	17.87	16.35	19.79	24.77	23.33
Nppb	8.78	5.28	0.51	0.53	14.81	6.82	0.79	0.97	15.89	7.18	1.54	1.43
Rbm4	8.78	10.04	14.36	16.26	16.6	12.94	15.56	14.01	11.36	14.41	17.65	16.09
Sirt5	8.78	8.11	7.23	8.83	9.55	12.97	10.08	8.86	8.65	10.15	10.88	9.06
Tpcn1	8.78	10.21	14.06	24.47	25.54	20.13	17.31	17.41	15.1	19.54	22.78	25.27
Pgam5	87.83	78.68	95.69	82.55	55.72	68.39	93.15	101.11	91.38	70.37	91.39	97.35
Maea	87.76	82.06	98.55	159.82	135.31	171.24	141.37	130	144.07	194.01	176.22	177.42
Ube2r2	87.76	76.63	83.21	67.67	58.87	69	71.38	72.43	86.73	62.76	71.84	60.84
Zfp488	87.76	87.12	58.21	54.22	99.98	49.82	50.81	74.13	62.77	52.03	42.42	57.05
Mfsd10	8.77	8.63	37.8	96.01	99.04	51.19	72.79	58.97	29.58	72.96	141.6	181.35
AW549877	87.72	77.66	62.17	51.41	68.79	40.47	53.05	70.21	46.52	36.82	46.44	40.9
Pomt1	8.76	10.05	19.41	24.76	35.59	22.88	25.99	22.85	16.77	20.46	24.91	29.07
Ublcp1	87.61	88.97	68.29	45.11	47.03	54.13	56.24	64.14	70.58	60.77	57.51	49.03
Tex10	87.55	86.11	66.94	49.92	43.65	47.83	53.27	54.08	55.84	48.47	46.37	39.64
Slc30a5	87.54	76.09	74.6	51.23	63.81	47.76	60.15	59.01	57.56	44.25	54.42	41.15
Ubqln4	87.53	90.74	97.62	110.63	115.77	120.96	110.51	99.67	113.02	123.91	116.82	110.64
D16H22S680E	8.74	11.91	15.1	17.08	11.32	16.18	15.91	17.87	15.67	19.04	17.72	21.48
Ift52	87.42	81.42	63.55	60.31	49.94	62.23	56.66	63.3	58.5	52.98	49.42	46.71
Plod2	87.39	101.14	66.35	52.91	75.91	60.95	53.41	59.36	51.57	52.65	41.21	41.44
Brf2	8.74	9.22	13.25	18.1	14.89	17.48	15.29	12.06	16.51	19.01	23.11	21.11
Cdk10	8.74	10.85	21.18	26	26.91	22.23	23.05	28.83	23.2	21.53	27.86	37.84
Ldhb	8.74	7.1	14.69	12.16	9.03	12.89	18.23	13.98	14.95	11.93	18.57	17.02
Chfr	87.33	98.59	85.19	93.83	67.45	79.82	81.94	103.94	85.73	86.39	91.68	96.5
Nemf	87.28	72.18	57.38	41.28	44.58	36.54	41.02	40.02	42.49	34.25	34.91	27.42
Otud4	87.25	77	60.36	44.61	55.89	41.62	40.74	45.89	45.58	36.32	32.04	25.46
Megf9	8.73	7.25	5.89	3.71	5.72	3.26	4.83	2.9	3.39	2.35	3.61	1.51
Mgat5	8.73	7.51	8.15	6.68	11.17	6.05	6	4.77	6.28	3.48	4.63	3.49
Tmem144	8.73	9.21	10.28	11.32	10.61	8.66	8.28	12.16	8.1	9.51	10.46	11.29
Zfp558	8.73	7.6	3.44	2.43	4.46	3.75	2.35	2.78	3.91	3.17	1.63	1.64
Mphosph6	87.22	81.03	78.16	61.95	45.18	50.24	69.4	78.76	76.11	57.02	61.07	71.65
Rab5b	87.21	88.45	70.45	67.45	58.35	80.79	66.08	76.03	75.13	69.07	63.62	61.98
Nup155	87.17	72.34	68.27	45.04	61.72	39.64	45.54	41.8	51.73	33.68	35.68	26.04
Slc2a1	87.15	130.38	148.56	332.06	524.41	471.08	218.9	236.53	316.84	495.79	311.71	426.96
Kras	87.06	76.24	60.7	46.76	39.09	34.21	41.08	51.04	52.08	38.95	36.86	29.51
Ppm1m	8.71	8.06	19.4	31.52	21.68	30.73	30.12	24.88	25.44	38.22	37.36	39.51
Arhgap5	87.02	67.73	49.76	31.49	38.25	25.81	29.4	27.89	34.17	23.17	21.28	13.1
Slc16a1	87.02	105.97	92.26	72	77.14	62.3	68.14	65.54	55.95	64.34	51.97	42.08
Usp34	87	75.6	52.88	42.72	43.6	34.45	36.44	41.71	35.58	28.35	26.99	21.47
Aurka	86.9	86.09	112.36	106.33	102.24	147.2	130.92	105.75	159.67	141.23	128.55	103.72
Lipt2	8.69	11.68	8.36	6.52	4.88	7.33	7.68	9.67	8.64	7.98	9.15	10.67
Pdgfc	86.82	70.43	72.87	57.43	54.33	43.14	57.03	61.02	60.04	45.96	57.38	43.72
Adora1	8.68	19.39	4.73	12.12	15.91	33.25	5.13	11.57	17.53	30.99	5.44	12.13
E130308A19Rik	8.68	8.51	8.76	8.35	7.82	8.92	7.95	6.81	7.8	6.94	6.14	5.88
0610007C21Rik	86.69	84.49	97.95	77.38	96.06	88.97	108.41	100.06	102.44	77.68	100.72	99.68
Ttc1	86.67	67.1	77.18	61.67	46.23	55.93	70.35	76.66	74.77	60.96	74.37	66.74
Celf4	8.67	7.72	6.1	3.67	8.81	4.45	5.54	4.63	6.53	8.72	6.79	6.16
Mgat1	8.67	7.27	16.39	31.2	29.4	22.5	26.49	22.55	15.37	26.93	36.32	38.08
Tmem170	8.67	11.28	8.14	8.15	7.1	8.42	6.45	9.32	6.79	7.93	6.4	8.02
Twf2	8.67	11.35	19.44	47.39	30.72	46.18	39.71	34.63	36.83	46.11	50.02	65.44
Skp2	86.65	78.53	71.34	57.63	53.46	56.09	64.3	57.07	64.09	52.42	53.83	42.62
Phf6	86.64	74.61	56.18	33.06	30.39	32.55	36.82	32.59	34.04	25.68	24.94	16.14
Dcun1d2	8.66	8.41	9.87	14.36	9.44	12.65	11.19	12.42	9.92	13.86	12.14	13.98
Slc9a8	8.66	9.79	11.52	14.88	23.64	16.18	15.2	14.4	13.68	14.36	16.67	15.69
Stat1	8.66	11.29	7.34	7.76	6.69	8.64	5.9	8.1	7.13	9.23	6.09	6.6
Zc3h6	8.66	8.73	3.3	2.36	6.22	4.66	2.48	2.95	3.02	2.09	0.9	0.94
Zfp3	8.66	8.37	7.51	6.63	4.58	6.49	7.64	6.95	6.07	4.69	6.41	5.32
5730494N06Rik	86.49	76.15	43.05	35.1	47.46	49.23	44.31	47.16	62.67	50.21	37.93	34.12
Hoxd9	8.65	6.54	7.24	3.89	6.72	5.9	5.97	3.62	7.56	4.32	5.37	5.23
Gm14326	86.47	106.98	69.19	63.01	60.41	47.75	48	71.66	49.97	50.7	44.32	47.98
Gm15427	863.91	1020.88	1944.22	4552.43	2189.05	3719.9	3943.6	3138.59	2347.11	3965.21	5472.13	6359.03
5033414D02Rik	86.39	71.37	71.9	59.71	53.79	53.6	65.53	68.39	63.92	57.13	66.54	62.21
Bet1l	8.64	10.57	21.22	23.06	24.23	28.01	27.42	27.71	27.66	31.56	36.26	38.26
Dact2	8.64	11.54	17.91	50.75	38.25	39.83	31.3	26.64	21.98	45.44	44.28	73.82
Glb1l2	8.64	6.78	11.03	5.16	9.74	4.23	8.63	6.68	5.15	2.86	5.56	3.33
Ptch1	8.64	6.44	10.15	12.75	16.54	11.26	12.04	8.52	8.43	7.17	11.69	6.85
Fam81a	8.63	8.62	6.67	8.69	6.11	6.79	5.05	8.52	7.53	6.55	6.06	8.01
Crtap	86.27	72.51	73.08	69.17	97.76	73.46	67.65	71.33	82.94	80.08	72.07	82.43
Maged1	86.27	87.28	138.79	170.02	169.83	160.46	181.98	152.34	134.67	160.72	199.78	174.49
Plaa	86.27	73.75	58.88	42.23	32.9	35.24	43.52	45.12	44.84	36.57	33.45	30.51
Ctso	8.62	12.62	2.94	4.6	7.42	7.54	3.16	6.58	4.59	5.65	2.41	4.1
Scd2	861.6	802.74	715.21	747.75	1073.22	718.03	644.01	649.88	617.28	592.28	582.48	488.49
Flna	86.14	95.33	140.2	134.99	182.11	140.31	132.62	109.84	141.25	128.13	122.6	87.98
Gabrb3	86.14	77.04	43.71	33.72	46.37	40.52	30.77	29.83	37.91	24.05	18.85	14.33
Prkar2a	86.14	67.78	73.63	53.41	47.01	49.4	57.61	46.46	56.4	37.95	48.57	30.14
Gdpd1	8.61	5.82	6.83	3.96	6.12	3.35	5.44	4.16	4.43	2.34	4.75	2.33
Sall2	8.61	8.46	10.21	9.3	9.98	10.33	10.54	8.43	8.28	10.11	10.3	6.6
Sdf2	86.03	99.19	124.38	124.86	129.65	147.33	136.05	141.22	126.49	136.08	137.95	161.52
5133401N09Rik	8.6	10.95	13.27	14.86	8.83	13.47	15.64	15.73	13.56	15.76	17.9	19.12
Higd2a	85.94	82.16	112.78	185.22	170.49	191.6	173.11	151.37	155.96	214.55	190.63	269.81
Ugt1a6b	85.91	81.13	83.28	72.14	104.56	71.38	84.1	86.53	75.3	68.49	74.52	69.13
Zfp362	8.59	8.03	11.9	21.83	19.19	18.85	18.15	13.17	15.04	22.28	26.7	21.9
Blvra	85.88	76.69	97.93	63.77	62.58	71.76	104.07	75.23	91.45	63	83.2	72.39
Ncapg2	85.88	80.67	53.19	36.04	46.14	38.58	35.98	34.9	41.18	31.05	25.95	18.78
Lrrc42	85.83	92.76	89.08	88.42	65.65	90.09	90.62	96.58	95.84	93.49	98.79	93.3
Cyp2j9	8.58	9.02	2.8	2.73	7.97	6.42	3.15	2.99	5.26	5.81	1.9	2.82
Abcf1	85.78	91.98	116.51	137.15	98.91	120.14	114.98	96.39	108.84	127.56	142.18	126.25
Sdhb	85.72	74	100.06	153.68	127.3	147.46	141.07	136.83	137.42	158.04	162.89	194.73
ORF61	8.57	14.35	39.08	72.64	69.8	64.45	65.39	56.47	40.76	73.54	111.25	191.83
Rbms1	85.63	87.88	67.94	53.89	61.16	62.01	55.95	56.32	68.02	59.02	52.81	41
Baiap2l1	8.56	8.49	7.09	6.87	8.98	8.15	7.22	6.95	10.06	9.6	10.27	9.68
Cdk2	85.6	101.58	97.95	82.29	88.7	105.04	101.44	106.33	113.85	95.92	102.47	93.55
Cdkn2aipnl	85.6	101.68	94.86	90.91	51.41	92.43	83.5	102.26	83.04	86.06	82.87	101.57
Myst2	85.58	85.92	82.6	71.68	51.93	64.43	67.75	74.01	74.83	59.89	66.47	60.69
Phka1	8.55	21.83	5.39	8.22	5.72	15.41	4.12	9.19	6.63	17.2	4.23	7.08
1700019D03Rik	85.5	111.28	77.09	69.51	78.93	97.32	68.03	64.38	71.19	59.45	43.39	41.5
Stoml2	85.48	97.78	142.73	158.51	113.7	177.92	180.85	160.36	176.67	175.37	178.93	197.77
Ythdf1	85.47	90.15	83.74	77.34	59.5	71.26	76.53	78.58	80.91	80.17	77.38	70.52
Fam102a	8.54	9.22	15.22	35.45	18.49	21.84	20.78	25.62	14.8	27.61	28.52	38.62
St3gal5	8.54	4.83	13.7	13.4	10.71	5.58	14.89	12.17	14.84	9.07	29.66	21.45
Kif4	85.37	79.21	56.93	42.75	43.4	45.78	41.56	38.78	56.52	41.88	34.64	28
Rps21	853.64	701.92	1229.03	3245.22	2262.53	2482.15	2920.47	2501.55	2137.36	3302.81	3722.57	5477.32
Mtmr10	8.53	6.99	5.63	5.21	5.72	5.46	4.77	4.19	5.72	4.76	4.57	3.5
Sh2b1	8.53	12.18	22.7	39.2	36.57	31.36	34.92	30.5	25.45	38.38	56.69	60.33
Mobkl3	85.31	76.22	52.34	41.66	39.15	37.48	44.03	51.73	45.37	41.49	39.9	35.82
Gm14420	85.3	102.02	82.08	75.66	89.57	62.91	65.93	94.13	64.02	66.16	61.56	73.76
Brca1	85.28	83.5	59.25	40.35	55.73	52.2	47.91	40	50.99	38.71	35.88	23.49
Gart	85.28	85.99	146.77	134.93	96.54	120.93	154.63	118.49	115.86	119.57	137.5	117.24
Ube2v1	85.27	86.43	136.25	161	99.79	150.77	144.58	113.31	142.39	170.54	190.03	164.5
Maml2	8.52	3.48	6.21	2	3.52	1.83	3.94	2.23	5.78	1.93	3.28	1.17
Tbc1d22b	8.52	10.63	16.31	21.35	13.42	21.79	16.76	17.36	15.67	20.67	19.16	20.07
Tex264	8.52	9.57	39.66	69.81	52.83	49.92	69.98	57.12	35.81	60.78	94.47	105.5
Zbtb4	8.52	6.84	4.97	5.4	10.39	7.83	5.48	5.14	5.86	6.52	6.21	4.85
Ncaph2	85.14	96.6	120.61	162.54	161.55	197.66	158.67	142.23	167.06	184.42	163.54	170.76
Nsfl1c	85.12	95.57	155.95	174.28	137.74	189.56	180.12	172.57	190.06	204.6	204.67	217.57
9830001H06Rik	8.51	9.12	11.4	11.97	14.23	12.45	10.92	9.61	12.24	12.17	12.78	8.89
G2e3	85	75.36	43.44	28.93	49.07	34.19	30.31	32.49	35.37	25.87	18.93	14.51
Akr1e1	84.94	63.95	47.73	32.05	36	46.46	45.18	42.2	52.43	36.57	37.44	31.97
9030625A04Rik	8.49	9.57	6.24	5.46	6.02	5.79	6.28	6.39	7.92	5.39	5.31	5.12
Ppp1r3b	8.49	6.66	5.43	3.27	5.06	5.53	4.99	2.86	4.77	3.45	3.05	1.86
Runx2	8.49	4.09	2.16	0.78	6.51	2.41	1.71	0.89	5.06	2.47	1.24	0.57
Wdr7	8.49	11.5	9.47	9.7	5.26	8.43	7.39	9.16	6.51	7.83	7.35	5.67
Cdc25c	84.92	75.98	53.15	37.23	42.76	49.62	41.17	37.09	55.32	42.55	38.17	31.95
Ehf	84.91	76.9	22.36	17.87	49.06	43.88	17.33	16.43	49.29	40.56	12.83	11.21
2310045N01Rik	8.48	9.86	33.03	64.45	32.57	50.28	52.45	43.49	33.37	58.94	76.48	78.52
Bcdin3d	8.48	7.51	10.5	14.03	17.33	13.43	15.89	11.44	14.52	15.4	19.05	18.38
Ctdp1	8.48	9.83	13.41	20.12	12.69	14.26	15.15	14.36	12.03	19.44	19.38	18.76
Pygl	8.48	7.28	5.97	11.3	7.34	8.14	6.57	10.65	6.55	5.53	4.17	7.4
Cisd1	84.78	79.1	105.48	104.44	88.94	97.83	116.96	132.4	147.63	96.89	123.37	158.89
Cyfip1	84.77	83.15	76.32	64.61	59.22	65.9	63.26	59.23	70.01	56.04	54.8	43.66
Tmsb10	847.58	912.03	962.95	1133.3	699.77	1317.61	891.5	867.26	1555.7	1667.09	1177.27	1359.46
2810408M09Rik	8.47	9.28	13.49	15.43	12.74	17.13	17.93	14.75	14.84	20.61	22.55	23.13
Bop1	8.47	13.58	31.16	47.77	35.27	43.16	43.96	32.24	37.99	60.67	68.23	71.54
Gm5113	8.47	6.52	8.92	6.25	9.73	5.48	8.87	7.55	7.9	5.31	5.08	5.41
Rnmtl1	8.47	8.91	16.43	14.4	10.35	12.14	17.12	14.67	14.06	11.75	21.73	22.29
Rbbp6	84.71	74.83	64.28	53.61	60.2	50.06	51.31	54.02	48.76	45.14	48.22	41.01
Xiap	84.71	78.38	40.6	32.9	40.93	31.87	26.33	31.72	30.33	25.02	20.56	15.79
Atl3	84.7	73.34	52.71	37.65	53.03	38.68	37.85	40.66	40.7	29.37	28.12	20.34
Cstf3	84.7	87.36	50.57	43.5	50.17	55.79	49.1	49.7	63.6	54.94	42.34	37.23
Erh	846.94	700.58	763.29	613.61	471.27	697.79	782.12	762.28	972.5	746.64	741.22	731.02
Sltm	84.67	81.27	76.66	58.56	60.43	56.88	64.04	65.92	69.94	57.89	59.12	55.19
Acp1	84.65	76.2	91.76	72.82	49.89	68	80.93	80.24	66.4	69.79	71.3	66.78
Arv1	8.46	8.89	7.15	8.42	11.44	7.9	7.55	9.78	10.29	7.74	5.43	7.92
Limk1	8.46	13.98	17.05	26.84	22.18	29.37	20.87	17.67	20.96	34.81	29.75	32.52
Myo19	8.46	8.62	14.86	16.04	16.07	13.01	16.94	15.95	15.19	15.01	19.55	19.31
Tpcn2	8.46	12.63	11.24	16.77	21.52	18.18	12.32	19.41	16.11	19.54	15.23	24.18
Cldnd1	84.59	83.88	62.44	65.8	64.88	66.32	57.51	70.36	59.23	59.88	52.98	52.89
Prkrir	84.59	69.37	64.86	41.54	42.51	38.47	50.46	45.42	50.78	38.67	43.28	30.08
Ctu1	8.45	8.26	10.76	9.64	6.78	8.48	9.98	9.82	8.31	7.41	11.69	12.86
Slc25a26	8.45	7.86	7.63	10.45	9.44	11.21	10.93	10.74	10.35	13.3	11.03	14.15
Zzef1	8.45	8.7	9.33	8.5	12.12	9.61	8.78	7.83	8.29	8.61	7.96	6.96
Armc1	84.49	76.46	54.95	41.66	33.85	42.27	42.88	45.49	51.01	42.66	37.85	30.98
Cdca5	84.49	91.6	72.27	62.42	54.26	77.81	63.52	69.34	93.19	76.34	65.62	65.5
Wdr3	84.48	78.96	75.59	54.74	50.49	50.08	67.57	57.54	69.37	47.97	58.97	43.31
Ythdf2	84.39	80.91	65.6	45.83	38.08	40.71	45.96	42.54	49.26	43.42	40.95	33.61
Gorasp2	84.38	72.08	79.58	90.53	59.56	77.23	83.11	81.49	77.41	87.7	96.12	100.58
Homez	8.43	7.53	6.84	4.94	4.79	5.76	5.87	4.95	6.51	4.15	4.85	3.25
Csnk1g3	84.33	64.09	60	44.48	38.86	33	45.51	47.67	43.33	30.63	34.3	27.39
Cldn12	84.25	55.85	54.02	36.76	65.22	37.14	47.79	43.92	54.41	34.31	42.62	29.2
Magee1	8.42	5.21	7.95	4.58	6.9	4.41	7.23	3.45	6.38	2.9	7.03	2.82
Agfg1	84.2	82.36	78.69	66.47	48.89	57.44	66.44	73.19	68.07	51.05	57.17	53.77
Eya4	8.42	5.32	4.97	2.69	5.67	3.16	3.92	3.64	3.51	1.69	1.83	0.91
Glg1	84.11	68.17	60.83	53.99	124.02	60.9	54.92	44.92	52.73	39.93	45.12	24.96
Dynll2	84.1	69.14	97.56	60.17	36.15	50.28	74.43	68.07	59.45	55.81	79.02	62.45
Aoah	84.08	70.33	94.89	53.7	49.9	48.53	80.1	74.01	80.56	46.72	67.82	45.85
Osbpl9	84.05	76.87	60.16	52.56	43.14	47.63	47.53	58.57	58.73	43.24	44.21	45.02
E130012A19Rik	8.41	5.51	22.36	26.19	15.83	14.37	24.02	19.44	22.6	18.56	45.09	67.72
Gcn1l1	8.41	7.79	23.15	49.39	55.38	39.21	37.8	27.5	25.2	43.35	52.55	51.79
Tmem214	8.41	11.84	27.12	51.65	45.63	46.74	44.05	40.47	35.2	51.49	57.26	65.02
Trim16	8.41	8.71	7.41	9.56	9.59	9.54	7.82	9.66	11.68	9.74	10.26	11.62
Xrcc1	8.41	16.93	37.41	76.99	54.23	66.99	66.59	56.87	43.94	76.17	92.77	103.22
Ide	84.03	62.19	56.07	35.48	40	35.29	42.24	34.91	47.61	32.06	35.29	24.24
Ube4b	84.02	74.23	75.86	71.37	66.63	71.45	68.08	59.29	72.6	64.87	66.45	52.16
Zfp40	8.4	11.13	5.15	5.28	5.8	4.9	3.17	6.8	3.96	4.79	1.81	3.22
Irak1	83.95	73.38	94.47	93	84.78	77.4	105.71	107.71	89.28	72.41	103.05	103.27
Dctn2	83.94	88.18	144.34	183.52	142.9	179.31	178.65	179.43	178.45	177.92	200.16	265
Dcaf5	8.39	9.4	11.54	13.4	9.82	12.47	12.73	11.72	9.34	11.14	12.68	12.76
Ddr1	8.39	6.8	11.2	30.04	64.96	33.38	22.82	17.38	27.81	60.91	55.74	55.98
Mppe1	8.39	10.99	5.53	8.29	9.54	11.37	5.91	8.51	13.51	13.31	9.87	13.77
Pank1	8.39	6.41	7.08	4.13	5.04	4.33	6.77	4.17	6.66	5.04	4.74	3.12
Cd1d1	8.38	15.2	8.54	11.92	14.85	17.64	9.71	16.5	10.37	17.58	8.46	14.75
Rtkn2	8.38	8.95	6.34	4.66	7.05	7.54	5.38	5.72	6.9	7.08	3.63	4.25
Zbtb7b	8.38	9.07	24.49	79.03	34.41	36.17	43.39	46.97	28.95	56.19	91.27	135.02
Clint1	83.74	66.95	79.2	73.61	64.78	63.97	76.44	67.43	61.78	56.78	67.31	50.94
Efha1	83.73	74.63	50.42	36.98	41.01	49.63	44.99	45.86	48.61	44.33	31.58	30.55
BC002230	8.37	9.67	8.68	12.73	13.17	15.24	10.49	8.78	11.56	17.05	12.05	14.06
Tbca	835.82	641.07	559.46	385.24	381.72	477.43	490.35	498	606.77	472.53	405.59	429.17
AY074887	8.36	14.58	14.14	11.36	4.95	13.57	14.73	6.77	9.8	14.8	5.95	8.27
Gpr19	8.36	8.29	10.29	10.82	12.56	11.95	11.4	11.22	12.77	10.5	11.32	12.37
Chmp4b	83.56	88.42	100.25	116.71	80.61	124.48	121.88	123.21	119.05	127.56	158.43	196.41
2700089E24Rik	83.54	70.48	58.97	39.17	45.65	29.44	38.93	43.37	36.35	31	37.11	32.77
Ssr1	83.41	67.84	58.99	45.34	56.15	37.55	43.29	41.27	41.01	37.87	37.09	31.37
D11Wsu47e	8.34	13.38	16.23	16.79	13.73	17.49	14.81	18.07	16.89	17.68	16.48	20.41
Sh3bp1	8.34	8.58	27.47	68.39	45.9	48.34	49.47	42.64	26.75	55.17	74.83	88.29
Sik3	8.34	9.36	10	13.41	14.81	17.53	10.53	9.76	13.4	16.59	13.11	12.07
Slc17a6	8.34	9.62	2.2	0.76	6.27	4.02	1.15	0.77	2.89	3.61	1.05	0.61
Reep3	83.36	84.46	88.86	77.46	51.82	47.99	58.64	63.62	52.83	39.34	45.4	31.89
1810010H24Rik	8.33	4.2	2.44	3.53	9.37	4.07	3.13	2.53	3.21	4.85	2.14	4
Ntn4	8.33	4.35	3.07	2.43	13.12	5.24	3.97	1.94	7.31	4.56	5.32	2.47
Scap	8.33	11.46	18.98	39.57	38.88	26.65	25.9	21.83	19.25	29.53	35.57	42.74
Trim21	8.33	12.83	6.41	7.67	7.47	9.48	6.18	9.07	9.19	9.18	6.39	8.39
Cct2	832.63	811.07	938.82	745.64	532.99	669.5	838.17	789.53	790.39	649.69	724.4	650.45
Phf3	83.26	70.28	61.24	46.84	48.11	42.98	45.82	41.57	49.75	39.48	39.73	29.74
Gar1	83.24	48.49	88.34	73.71	44.39	60.84	82.53	67.91	70.29	68.35	81.37	80.57
Dnajb11	83.23	80.28	88.61	74.3	83.45	69.09	79.2	84.01	93.75	84.72	85.42	85.39
Ilkap	83.21	80.67	87.93	86.66	88.58	96.52	99.08	96.21	103.86	97.07	113.63	119.59
Pou2f1	8.32	8.93	7.79	8.32	15.99	14.13	8.39	6.4	8.65	6.82	7.14	3.78
Ttyh2	8.32	9.66	10.02	26.36	26.12	18.56	11.16	19	10.47	14.76	10.44	23.34
Unk	8.32	8.18	12.69	27.21	39.95	30.63	23.62	17.42	18.14	35.87	36.45	37.04
Rpl36al	831.63	634.66	956.37	1029.4	679.27	900.71	1059.98	1252.05	1039.22	958.17	1046.91	1366.4
Sav1	83.16	70.4	61.97	50.68	51.24	40.89	50.4	59.86	54.74	38.52	43.64	44.87
Surf4	83.15	90.67	129.31	137.84	126.81	121.94	137.65	127.56	117.76	132.15	151.99	144.18
Syap1	83.09	82.74	39.47	33.31	43.44	39.75	34.21	42.77	44.85	40.34	30.06	33.08
Cdr2l	8.31	11.18	13.84	14.51	16.18	18.91	10.64	11.34	11.81	17.03	13.92	13.31
Lrwd1	8.31	12.11	28.58	51.74	37.5	43.26	43.17	39	32.24	53.21	68.48	79.9
Tcf19	83.01	95.35	80.59	121.56	97.82	134.7	103.67	105.68	135.59	166.24	155.95	161.11
Dcaf7	82.99	76.5	66.09	60.64	59.28	72.87	60.07	54.28	64.98	61.7	54.06	44.77
Ppcdc	8.3	8.76	8.49	9.29	18.42	15.72	11.69	11.55	15.3	15.77	12.05	13.61
Nek9	82.97	70.7	68.11	50.14	56.31	57.57	58.89	53.78	63.74	46.74	53.38	41.43
Tmem176b	82.96	104.81	178.56	132.7	173.33	173.58	209.65	170.31	199.9	179.27	261.06	189.11
Foxd1	82.95	45.19	129.01	122.14	53.53	25.75	127.78	90.41	32.97	27.58	160.05	133.62
Dpp8	82.94	71.2	61.27	41.35	51.02	40.57	46.5	45.91	46.99	35.67	39.72	30.47
Fbxw4	8.29	7.79	14.7	17.55	17.23	18.39	19.01	16.96	17.1	18.39	21.5	25.83
Fnbp4	82.88	69.41	81.63	59.9	90.99	63.31	76.58	80.55	66.6	51.61	67.8	63.39
Abcf2	82.84	90.13	128.05	116.68	90.56	110.9	125.01	104.11	139.18	129.86	137.97	117.12
Ddx52	82.83	77.19	52.6	41.63	45.68	43.16	43.18	46.86	55.62	46.32	38.75	36.36
Pus7	82.79	61.92	80.37	47.61	50.02	43.44	69.9	53.37	62.66	40.39	59.62	38.7
C87436	8.28	9.58	7.79	8.7	8.63	9.05	8.32	8.63	9.27	9.45	8.44	7.73
Trim34a	8.28	11.53	2.38	4.24	4.85	7.06	2.18	5.37	3.89	6.05	2.35	3.49
Ppp2r3c	82.77	75.11	61.78	41.49	44.93	41.31	54.62	52.8	49.56	37.39	39.97	34.61
Ran	827.62	748.74	845.68	694.98	543.04	679.37	835.75	765.52	858.96	753.95	900.39	818.89
Tfpi	82.72	75.63	61.27	44.8	74.98	53.39	56.69	55.01	49.05	46.41	44.62	37.73
Ugcg	82.72	63.66	55.53	38.19	40.68	28.62	33.28	34.36	34.41	24.44	24.67	19.79
Acads	8.27	10.63	23.97	58.04	45.54	53.21	45.59	34.12	30.06	64.22	66.21	74.05
Triobp	8.27	11.03	19.38	62.56	31.56	37.18	31.93	30.02	25.19	56.77	64.23	93.25
Mrps35	82.68	65.37	76.05	65.54	45.67	66.36	75.76	71.19	74.16	71.76	73.86	84.82
Gnptab	82.67	71.58	79.97	58.6	77.91	51.93	64.83	59.13	55.08	38.07	46.66	33.36
Enpp1	82.6	64.75	23.44	17.92	81.3	41.95	19.11	16.55	40.37	21.79	12.19	9.87
C77370	8.26	5.03	4.98	2.01	4.5	2.36	2.88	2.27	3.86	1.78	2.45	1.39
Gtpbp5	8.26	7.48	11.59	18.34	13.93	19.54	15.64	16.82	13.15	18.95	22.31	28.25
Sox11	82.56	67.06	48.69	32.82	47.47	28.41	26.12	28.54	33.88	32.56	21.41	21.88
Dlgap4	8.25	11.79	21.44	48	28.45	33.25	31.19	30.1	24.21	43.44	48.46	66.33
Kctd17	8.25	13.36	24.86	31.59	20.27	23.22	29.41	25.1	21.51	25.69	39.51	29.8
Sox12	8.25	8.8	12.6	20.49	20.09	23.49	18	12.35	14.46	25.69	26.04	21.81
Trim7	8.25	7.63	16.21	17.58	27.16	18.85	22.43	15.65	18.98	15.57	27.18	24.49
Ttc8	8.25	8.28	9.42	7.94	5.19	6.73	8.88	10.45	7.02	6.29	7.95	7.6
Glrx3	824.36	598.72	627.41	440.74	318.46	392.08	567.78	529.5	537.66	373.58	490.71	431.83
B9d1	8.24	21.13	24.68	31.12	19.92	46.25	35.47	38.81	34.09	49.3	38.29	56.19
Chek1	82.36	68.49	48	30.96	37.16	34.81	37.93	34.74	43.88	30.17	29.46	21.32
Usp39	82.32	77.31	68.83	57.68	43.71	57.75	58.02	60.23	75.6	60.18	62.4	50.8
Cul7	8.23	10.31	22.82	57.97	59.83	47.34	39.66	31.2	30.74	53.36	56	56.06
Dus2l	8.23	7.2	10.73	11.45	12.65	13.94	12.61	13.08	11.53	13.53	12.28	12.97
Lss	8.23	10.43	16.53	15.64	17.61	19.85	18.77	15.63	17.14	20.14	18	16.24
Trmu	8.23	8.49	10.89	11.14	12.33	9.81	14.14	12.8	11.19	10.52	16.51	16.94
Zfp449	8.23	6.64	5.51	3.29	3.89	3.93	4.43	3.95	3.95	2.82	2.73	1.96
Zfp563	8.23	8.5	5.12	3.71	4.08	3.44	3.17	3.63	3.14	2.75	2.84	1.82
Rbfox2	82.22	88.81	67.2	74.45	64.1	73.54	54.98	58.61	54.4	59.75	48.81	48.41
Dctn1	8.22	8.54	23.09	61.27	45.62	37.95	38.55	29.44	26.02	49.94	62.06	66.05
Uhrf1bp1	8.22	7.77	8.29	10.04	12.39	9.81	9.82	8.39	8.41	9.69	10.35	9.48
Zfp764	8.22	8.5	9.49	10.48	6.66	11.32	10.74	11.22	11.57	11.59	12.07	11.99
Acap2	82.19	80.84	52.85	49.2	51.71	50.83	41	46.27	45.53	45.2	34.6	29.33
Tbpl1	82.13	69.48	63.51	51.12	43.74	41.12	51.55	53.95	48.95	40.24	46.94	43.27
Atg9a	8.21	9.21	10.25	17.5	27.24	18.85	14.63	13.73	13.21	18.91	20.38	21.14
Notch2	8.21	8.88	11.5	12.6	16.09	8.91	9.68	8.08	6.86	8.62	9.38	7.12
Rassf7	8.21	8.4	11.21	26.85	23.45	28.73	20.41	20.12	23.71	36.46	29.62	44.92
Zfp93	8.21	9.62	7.74	7.15	6.55	9.38	7.03	7.54	7.4	8.66	6.54	7.71
Mettl10	82.1	73.13	56.12	37.24	37.96	43.4	49.88	55.21	52.49	42.91	49.05	43.92
Psmg1	82.1	86.83	84.33	70.04	51.41	77.79	93.77	96.35	87.91	76.5	99.6	101.99
Slc2a3	82.08	240.11	54.5	136.86	122.74	227.86	52.96	141.21	190.04	344.2	76.81	179.78
Nup98	82.07	75.3	61.04	44.67	43.51	44.59	44.37	40.68	44.06	32.79	32.24	22.97
Med30	82.05	78.21	56.62	43.69	41.32	52.37	58.25	55.19	71.36	56.07	47.11	53.96
Bzw1	820.35	719.56	599.15	429.36	330.22	377.4	444.57	461.54	485.53	389.32	359.16	283.39
Camkk2	8.2	7.92	9.31	10.91	10.62	9.93	9.53	9.77	10.82	11.33	13.37	13.17
Dnase2a	8.2	11.12	12.12	19.89	22.69	20.66	16.88	22.99	15.58	19.15	17.75	28.09
Suox	8.2	8.34	8.89	8.47	10.32	9.32	9.9	8.55	9.66	8.3	9.43	8.23
Ahctf1	82.01	67.02	50.59	38.45	48.63	37.01	35.97	37.24	43.07	33.89	30.87	27.56
Max	81.93	81.43	89.43	101.08	74.14	97.59	93.36	107.44	103.62	111.45	105.66	114.76
Htatsf1	81.92	80.52	63.58	49.73	37.92	46.52	45.17	49.57	47.83	42.54	41.23	36.66
Gmppa	8.19	12.98	25.9	47.72	36.75	45.03	42.62	35.38	30.8	48.24	50.24	55.85
Gpm6b	8.19	4.97	3.51	2.07	5.75	3	2.93	1.87	3.45	2.25	1.28	1.12
Trim11	8.19	9.46	21.75	26.28	31.24	25.08	28.11	29.03	23.66	27.85	48.11	65.46
Wbp7	8.19	8.61	14.1	25.21	34.09	23.23	22.08	18.77	19.24	25.79	30.81	30.69
Sbno1	81.9	71.39	53.58	36.31	39.55	35.15	32.27	34.79	35.83	30.1	25.11	22.91
Manf	81.88	68.97	73.67	65.01	65.65	56.89	74.05	87.01	99.74	76.27	77.61	98.64
Asl	8.18	11.66	27.24	42.23	24.96	37.38	40.05	33.94	18.56	41.71	44.75	53.68
Pigyl	8.18	3.44	6.09	22.47	15.63	13.71	16.21	9.14	8.69	28.41	40.78	48.48
Nmnat2	81.8	40.92	44.4	33.13	51.17	33.17	32.95	27.83	54.19	21.94	18.41	18.54
Uqcrc1	81.76	93.42	126.89	206.58	163.12	173.15	167.97	160.44	130.09	190.45	214.17	273.3
Vax2	8.17	7.79	12.11	31.4	33.44	42.25	26.66	18.34	25.32	49.03	47.98	59.01
Cpsf7	81.71	69.85	65.46	50.09	63.62	61.64	58.19	57.78	66.6	55.83	53.77	49.71
2310036O22Rik	81.63	90.12	114.09	117.77	74.43	111.78	134.65	120.13	130.16	127.11	151	290.09
Slc4a7	81.63	54.35	36.22	23.73	67.08	25.33	24	23.81	30.99	18.83	19.51	12.78
Igfbp2	8.16	11.12	26.2	72.41	136.87	125.9	78.39	40.72	78.59	175.22	174.85	158.07
Nacc2	8.16	5.46	11.12	13.94	9.93	8.06	11.6	11.21	8.03	7.94	13.49	10.4
Syde2	8.16	5.81	8.46	5.74	4.92	3.71	6.45	5.19	4.72	2.86	4.77	3.44
Cct4	815.43	669.55	537.88	379.54	315.25	348.79	434.68	447.04	452.44	362.76	374.11	364.84
Bmp2k	8.15	7.85	18.71	17.47	6.7	5	13.64	14.7	6.17	4.76	12.44	10.31
Lnx2	8.15	6.37	7.71	10.27	8.41	7.33	7.84	6.16	6.56	8.21	10.89	8.58
Mfge8	8.15	8.69	27.58	39.93	59.8	28.39	42.7	27.08	23.22	29.98	63.07	49.45
2310037I24Rik	81.51	71.43	107.57	110.72	81.94	82.17	109.57	108.93	95.47	86.95	114.74	106.55
Tead2	81.5	76.54	130.94	148.56	117.05	140.73	156.97	123.16	141.45	146.62	193.61	187.75
Ssr4	81.47	60.94	158.26	151.13	137.58	123.86	219.87	182.78	152.59	128.45	233.7	227.17
Eif3e	814.39	677.19	560.08	394.14	386.68	372.29	487.26	514.59	456.06	352.77	401.42	360.88
Bex4	81.44	88.15	59.93	41.91	33.34	56.44	55.92	56.06	59.88	52.83	48.27	49.06
Dlat	81.44	71.73	56	47.74	44.08	47.21	47.84	50.4	48.37	48.07	45.12	46.17
1600002K03Rik	8.14	9.79	12.39	17.01	20.02	16.2	21.38	14.09	15.27	24.54	30.56	32.34
Hap1	8.14	9.33	6.8	10.27	24.21	22.06	10.93	9.02	13.9	22.89	13.4	14.15
Rab40c	8.14	10.06	17.41	24.68	22.49	25.97	23.25	21.9	21.75	28.76	30.46	34.35
Trim56	8.14	7.36	6.53	7.48	12.29	8.49	6.17	4.28	7.33	7.61	8.42	5.35
Prickle3	81.43	77.43	47.75	60.39	59.96	58.95	46.89	66.71	71.53	58.5	41.57	68.4
Zdhhc6	81.43	73.95	81.97	63.13	54.85	53.13	67.84	70.88	65.67	55.54	65.76	56.25
Plp2	813.9	879.82	825.66	889.48	805.15	923.33	828.02	982.14	853.83	864.14	898.98	1124.55
Aasdhppt	81.37	60.76	43.04	33.32	37.63	28.96	38.21	40.84	45.12	34.1	35.93	32.55
Gtf3c3	81.35	72.71	48.64	32.03	32.99	36.67	33.89	31.56	35.06	26.99	24.22	17.21
Kctd20	81.35	99.76	79.87	72.82	67.43	94.18	70.94	72.27	91.17	77.46	63.94	55.67
2010305A19Rik	8.13	10.51	13.7	15.83	8.52	15.5	15.55	16.84	14.86	17.26	17.19	23.09
Lrp1	8.13	9.71	13.65	32.2	111.04	57.11	25.66	16.51	26.01	46.19	28.22	23.83
Prss16	8.13	9.91	5.26	6.71	6.66	9.38	5.43	9.69	8.09	8.52	5.02	12.08
Rps6ka6	8.13	5.97	6.49	3.88	2.44	2.24	4.64	3.78	2.38	2.08	3.37	4.09
Sesn2	8.13	9.91	30.8	42.52	24.44	24.22	36.95	30.14	24.72	28.49	58.8	54.48
Setmar	8.13	8.59	6.38	6.55	4.71	6.29	5.66	7.26	7.57	6.62	4.75	5.61
Arid5b	81.33	72.05	57.63	51.02	83.35	72.43	49.16	37.67	69.52	49.58	39.78	25.25
Nnt	81.31	54.56	51.35	38.88	72.75	43.71	43.68	34.4	48.54	39.5	36.04	24.01
Mcmbp	81.3	76.68	77.06	66.58	58.88	66.65	67.09	58.89	71.56	63.34	57.89	51.27
Gkap1	81.28	56.8	61.96	41.26	37.84	39.39	55.81	47.34	45.71	33.26	51.95	37.02
Gtl3	81.28	91.8	71.34	69.19	54.82	78.58	73.64	89.94	87.26	77.77	73.31	90.44
Leprot	81.28	79.61	66.01	68.97	88.05	76.26	68.55	86.66	72.16	71.92	61.98	70.25
Pdia3	812.54	666.92	565.11	420.27	592.22	371.82	463.6	488.25	481.56	426.18	427.37	413.24
Zdhhc24	8.12	6.94	10.71	9.56	14.06	9.59	13.52	12.35	10.44	8.37	14.07	14.01
Gpd2	81.19	105.47	62.56	62.4	60.36	67.07	46.08	62.58	58.98	73.04	39.71	42.24
Katna1	81.19	78.51	68.61	56.17	43.52	54.43	53.65	62.35	61.73	58.13	60.34	57.87
Gm3696	8.11	4.16	2.27	1.63	9.13	2.69	3.26	2.42	4.22	2.28	2.65	0.94
2410002O22Rik	81.14	83.23	58.81	50.35	44.36	54.31	48.28	52.61	52.52	54.84	40.58	40.31
Mfsd1	81.06	90.22	86.13	82.42	65.9	58.07	74.14	94.12	53.28	51.15	67.63	65.86
Esco2	81.02	69.51	40.12	28.67	41.28	33.87	28.25	29.36	40.98	31.63	23.16	15.86
Ube3c	81.02	79.06	68.31	51.56	47.15	52.9	51.98	52.52	56.69	44.72	45.05	32.53
Ifitm1	810.13	445.74	484.61	552.39	1118.17	1016.21	738.84	618.72	1947.72	1427.75	952.49	924.67
Cdca2	80.96	75.26	63.69	48.13	77.83	68.14	59.78	48.13	77.35	64.32	47.86	36.31
Maz	80.95	91.22	158.6	188.25	134.77	181.17	176.7	160.4	152.06	196.39	217.3	248.75
2410089E03Rik	8.1	7.69	8.15	7.75	8.32	5.91	6.88	7.48	5.41	5.91	6.25	5.82
Mxd1	8.1	9.13	4.47	8.5	8.5	9.96	4.26	7	8.35	10.59	4.16	6.88
Pdgfrl	8.1	7.06	5.01	4.66	14.27	8.6	5.55	4.79	11.01	7.58	7.95	8.25
Zfand2a	8.1	11.66	13.62	14.28	9.02	13.9	13.28	17.75	15.44	13.77	16.87	17.32
Ttc9c	80.94	81.55	69.86	51.64	46.05	49.28	53.43	57.04	52.65	45.77	43.93	35.28
Zfp948	80.93	61.58	39.48	30.85	48.64	29.29	28.87	38.02	36.84	29.37	27.25	24.59
Emp1	809.19	713.33	378.47	282.37	556.96	471.56	308.96	308.01	440.89	373.8	199.37	174.28
Gpc4	80.91	79.38	70.11	38.77	58.92	44.53	41.8	30.53	63.85	54.87	44.19	25.05
Rangrf	80.91	0	30.3	0	0	49.81	0	77.62	0	0	0	87.14
Gcnt3	80.86	80.78	36.04	30.5	64.18	49.07	24.71	26.96	46.14	43.11	18.3	18.44
Klhl26	8.09	7.11	9.11	14.87	14.27	11.46	14.08	9.41	10.41	12.78	23.9	23.27
Lpar2	8.09	8.23	8.79	7.32	9.38	7.97	7.42	6.97	7.65	9.17	8.23	6.8
Epdr1	80.85	47.35	71.05	46.58	64.65	36.67	71.83	58.28	47.3	22.95	51.62	36.86
Stard3nl	80.83	82.57	82.05	67.21	54.57	76.03	76.67	87.52	85.44	73.97	66.2	70.79
Tex21	80.83	73.37	43.17	35.8	51.7	62.83	42.62	45.76	85.93	63.34	34.11	38.22
Tpd52l2	80.81	86.35	109.85	88.95	79.27	98.3	102.95	104.59	125.8	101.5	103.21	109.13
Gdi2	807.59	779.22	466.03	392.56	278.42	386.51	345.36	419.8	425.37	393.93	297.99	283.06
Cables2	8.08	10.36	11.52	12.06	11.09	12.31	11.94	13.53	12.11	13.57	13.02	14.89
Nbeal1	8.08	7.68	4.08	4.13	4.95	3.56	2.55	4.04	2.87	2.54	1.95	1.69
Rps6kb2	8.08	13.44	20.3	33.78	29.94	33.77	29.1	31.16	25.11	40.87	37.02	51.99
Lamc2	80.75	61.51	29.72	35.19	131.44	64.43	28.54	32.32	89.72	73.2	31.07	29.68
Eif2b1	80.74	71.55	99.46	90.45	57.71	76.86	100.02	98.09	99.35	87.4	105.24	112.68
Slc35f5	80.72	89.48	45.17	31.94	53.68	50.9	35.48	39.97	59.62	58.56	37.22	34.95
Smg7	80.72	72.93	67.77	51.91	60.28	53	49.96	50.68	57.6	44.35	44.64	36.33
Mrps17	80.68	70.39	84.47	100.37	87.18	100.28	105.51	109.95	103.79	110.8	116.27	133.99
Zfp455	8.07	9.57	3.05	2.89	4.39	3.7	2.39	4.32	3.51	3.62	1.39	1.85
Tecr	80.64	88.08	177.55	222.57	313.86	306.41	241.63	217.56	231.08	286.41	248.37	297.63
Ndufs5	80.57	91.05	144.32	191.85	124.07	194.53	188.1	160.86	191.99	223.55	233.95	239.53
BC048403	8.06	8.14	9.7	8.71	8.71	7.19	10.32	8.07	7.29	8.08	11.05	10.76
F11r	80.55	95.64	90.75	120.68	109.91	111.21	88.3	138.42	134.48	124.28	109.03	157.84
Ube2f	80.51	74.73	62.14	43.19	40.49	49.46	56.51	52.54	70.32	59.05	56.57	56.53
Alg12	8.05	10.96	6.95	12.22	11.85	12.98	9.27	11.89	10.35	12.67	7.82	12.25
Suv420h2	8.05	10.86	21.24	38.32	52.69	45.75	39.53	34.13	32.25	46.96	51.51	63.94
Parn	80.41	72.58	65.08	52.66	47.08	53.62	54.19	51.21	58.33	44.68	42.01	34.18
Fem1b	80.39	73.92	69.69	49.04	30.74	35.57	42.74	42.92	39.38	33.95	38.94	35.23
1700007K13Rik	8.04	11.21	7.27	11.49	4.25	16.03	8.74	9.64	9.54	22	12.98	21.35
D430042O09Rik	8.04	10.05	9.18	11.83	12.65	15.64	9.74	10.28	10.98	12.19	9.65	10.54
Gmfg	8.04	10.38	9.14	7.23	5.31	10.56	7.48	8.59	9.12	12.99	5.91	8.06
Tsga14	8.04	9.53	4.52	4.65	6.47	8.04	4.83	5.93	6.78	8.2	4.32	4.35
Ttyh1	8.04	5.99	7.44	6.83	10.83	6.45	6.67	7.68	7.43	8.84	8.23	8.8
Ncl	803.67	565.25	653.16	399.75	281.71	286.96	422.92	353.98	419.43	304.55	380.55	275.29
Rai14	80.36	65.16	46.63	42.15	56.44	51.2	40.59	37.44	67.99	44.68	35.85	28.24
Plekha3	80.32	72.78	61.6	64.43	47.34	49.83	54.44	70.15	58.14	47.77	51.95	60.17
Tmem93	80.32	64.24	64.25	49.74	42.96	48.48	67.97	62.37	76.99	55.91	83.67	107.74
Cobl	80.27	53.36	52.15	30.91	56.57	39.42	42.75	28.99	40.29	24.89	28.01	17.01
Tmem111	80.27	79.63	79.11	64.77	75.26	69.84	74.69	77.16	75.51	62.64	76.19	69.21
G6pc3	8.03	9.09	21.76	41.41	67.72	48.23	42.19	35.53	33.64	45.67	46.18	48.17
St8sia2	8.03	5.77	0.5	0.18	9.75	4.39	0.32	0.09	9.54	6.25	0.45	0.23
Klf6	80.24	68.28	57.37	61.97	50.97	43.9	44.19	64.4	68.08	54.38	49.59	55.18
Bms1	80.23	71.27	77.9	61.1	53.23	53.54	60.74	56.98	61.01	53.1	55.54	44.46
Aqr	80.22	69.85	68.6	55	50.43	53.91	61.38	52.66	65.14	47.79	51.95	38.68
Smc5	80.2	65.52	58.81	42.97	55.33	35.31	45.74	46.59	41.05	30.62	38.58	31.15
Ciz1	8.02	11.45	15.88	30.57	33.63	31.27	25.91	22.85	19.86	35.27	33.44	42.97
Erf	8.02	7.37	18.29	55.09	30.59	34.45	36.73	28.87	29.24	51.21	92.7	107.26
Mrpl47	80.08	76.33	62.91	41.2	37.11	48	56.76	51.8	63.21	54.02	43.53	47.88
Dqx1	8.01	5.86	7.09	6.8	11.9	9.01	9.24	7.37	10.01	8.88	6.98	7.82
Zbtb22	8.01	9.18	14.2	30.64	17.3	22.56	19.47	20.95	14.89	31.5	38.02	43.1
Morc3	80.03	75.6	50.72	46.45	48.65	45.63	41.84	49.15	44.89	41.77	36.99	34.58
Akt1s1	8	11.35	21.76	43.16	27.53	36.99	38.24	32.5	30.68	47.6	76.51	124.12
Dock4	8	10.25	13.09	9.08	6.38	6.21	10.93	8.46	4.99	5.92	9.24	5.22
Dtwd2	8	8.29	6.76	6.58	3.51	5.21	5.42	6.67	5.99	5.1	4.29	5.22
Ercc6	8	7.41	6.42	6.25	11.05	7.01	6.94	6.67	7.39	6.53	6.44	5.58
Tgm3	8	7.32	6.62	12.51	9.27	7.34	7.23	11.76	10.38	6.29	5.45	12.07
Cdc42	799.66	739.64	579.68	398.24	325.49	426.12	461.13	485.19	517.13	424.55	414.23	337.39
Cenph	79.95	72.27	63.02	51.72	64.87	51.53	63.6	56.81	63.07	59.67	67.42	59.87
Kpna2	799.18	709.77	537.52	331.33	391.86	454.51	452.96	375.8	670.8	492.73	424.06	309.33
2310003C23Rik	79.89	86.93	74.49	63.19	57.91	70.73	60.87	61.05	89.22	76.39	61.86	59.64
Thoc2	79.89	68.5	45.8	29.74	48.55	31.56	31.84	35	33.11	26.45	25.03	16.92
2210021J22Rik	7.99	4.91	14.28	18.17	12.88	19.49	18.03	16.11	14.85	21.66	21.65	25.63
Dhx37	7.99	9.19	12.93	25.61	17.5	15.9	15.23	12.56	11.07	20.09	24.25	25.41
C230081A13Rik	7.98	5.32	8.12	4.8	7.03	4.05	6.39	4.24	5.35	2.99	5.44	2.59
Cdc42ep4	7.98	10.61	18	38.67	24.22	31.45	28.56	26.02	27.24	38.47	50.2	49.06
Hpse	7.98	7.71	6.43	3.04	8.58	6.51	5.48	3.63	6.3	4	3.7	2.47
Ctage5	79.75	66.28	72.94	52.04	59.18	46.42	60.97	60.36	62.14	45.68	56.3	46.96
Fam192a	79.72	67.08	69.79	62.51	48.89	61.59	66.33	62.3	80.24	66.02	74.87	69.88
S100a10	796.99	606.14	870.49	619.84	624.62	739.21	877.15	826.58	1226.69	846.9	989.44	975.27
Fam108b	79.69	63.25	54.32	40.35	36.98	29.72	42.56	45.7	40.14	28.15	35.2	26.38
Amacr	7.97	5.67	5.89	8.35	6.35	7.24	8.58	9.18	7.02	7.35	10.26	12.44
Tesc	7.97	4.63	6.04	6	14.98	13.4	11.44	4.46	21.32	18.76	12.74	6.56
Wiz	7.97	8.29	26.24	51.9	43.79	43.03	40.25	30.37	28.66	52.09	62.68	60.92
Nit2	79.67	80.06	87.52	74.25	45.53	73	86.64	97.27	74.33	79.73	74.01	84.88
Sfrs18	79.67	66.53	72.1	59.51	115.5	58.18	68.41	67.94	64.72	57.03	66.58	61.07
Shc1	79.67	100.78	88.07	102.95	85.12	128.29	89.92	94.52	116.1	113.82	93.28	81.47
Fbxo18	79.61	77.21	75.44	64.56	58.85	63.97	68.49	65.29	57.51	47.87	55.44	50.09
Klhdc4	7.96	10.69	21.7	32.63	24.78	27.85	29.09	24.61	25.69	37.57	40.69	42.3
Phax	79.59	59.09	68.74	59.67	45.5	48.52	63.02	59.05	67.17	51.66	67.65	61.1
Trim27	79.59	78.5	94.15	69.69	52.34	64	81.05	79.38	76.92	61.36	83.06	88.46
Arpc1a	79.5	94.28	163.22	163.23	91.82	141.16	183.18	157.19	125.83	146.65	203.02	192.34
Clec4a1	7.95	20.56	0.68	2.4	7.09	12.11	0.88	2.55	8.51	19.02	0.67	2.68
Tarbp1	7.95	6.33	8.36	6.93	9.54	7.36	8.2	5.7	7.99	5.71	6.98	4.18
Birc2	79.49	70.62	46.83	38.56	51.87	43.41	39.26	48.98	42.82	37.04	32.42	31.47
Cyc1	79.4	139.23	195.66	197.48	167.82	243.82	233.14	222.48	250.1	258.52	283.74	320.53
Tep1	7.94	8.64	9	10.86	16.63	13.31	10.95	9.65	8.85	11.77	9.47	8.81
Heatr3	79.39	85.06	90.75	61.87	45.9	57.16	74.47	69.46	62.96	53.08	65.96	53.16
Mex3c	79.39	65.96	49.41	36.37	34.1	30.36	33.69	34.85	41.02	28.78	33.01	24.33
Anxa5	79.38	73.98	87.57	107.45	57.98	65.03	89.77	115.05	87.28	73.8	112.28	118.25
Drosha	79.37	83.64	104.33	87.2	58.04	71.09	85.44	79.76	67.56	61.24	76.62	62.75
Cpne1	79.36	62.16	56.09	53.61	62.54	56.29	57.47	54.28	67.84	56.21	55.74	46.29
C1d	79.33	76.37	45.71	32.52	34.26	38.67	38.95	40.92	39.45	37.19	31.76	29.94
Adap1	7.93	9.69	32.36	55.4	43.72	39.56	55.1	37.41	29.64	44.51	61.91	62.49
Sulf2	79.26	90.25	104.65	141.78	154.97	130.84	108.19	102.94	88.44	115.58	112.39	116.63
Mcm5	79.24	113.38	158.25	154.49	130.24	185.49	176.36	149.57	176.86	183.19	179.47	157.41
Atxn7	7.92	8.22	6.3	6.32	7.9	5.97	6.01	7.26	6.08	6.21	5.79	5.09
B4galt5	7.92	9.14	13.65	21.92	12.82	13.9	11.74	12.05	8.88	15.3	13.21	15.68
Itgb4	7.92	9.29	9.29	37.66	96.35	54.13	15.31	21.24	24.04	63.82	23.28	41.9
Stap2	7.92	10.06	12.51	19.58	19.45	18.74	18.2	23.34	17.6	18.54	24.55	45.38
Trim71	7.92	5.96	6.01	6.15	10.26	5.65	4.01	3.48	6.16	6.05	3.94	3.81
Rbpj	79.16	83.1	45.37	34.12	39.1	46.86	34.15	33.41	41.59	48.01	25.37	20.21
Cadm1	7.91	2.47	7.96	1.58	6.6	1.31	5.34	1.74	3.82	1.02	4.06	0.85
Ifi35	7.91	6.8	12.06	17.46	20.47	20.52	18.07	17.88	18.31	21.87	19.46	27.61
Iqce	7.91	10.35	16.03	22.55	22.52	22.77	19.42	19.24	18.12	23.72	22.33	23.62
Tnfrsf12a	7.91	8.96	15.96	21.02	41.25	25.84	24.29	18.47	49.18	40.29	60.97	57.8
1810046J19Rik	79.09	92.69	71.32	84.72	59.19	91.98	90.32	103.4	88.96	100.07	105.8	134.78
Cisd3	79.04	102.27	339.2	279.5	167.29	275.81	407.05	394.39	279.91	221.1	418.87	470.13
Hnrnpab	790.38	590.62	615.47	541.64	422.88	517.64	597.05	573.09	680.81	595.94	562.23	559.74
Gpx1	79.01	73.55	191.17	429	209.65	332.17	375.3	279.43	284.08	440.09	616.57	849.1
Ccdc120	7.9	11.52	10.27	15.22	11.71	12.9	9.36	14.27	15.27	17.15	17.77	24.8
Slc45a4	7.9	8.87	8.06	16.7	16.97	14.43	9.6	11.1	9.95	20.68	12.95	17.83
Tmem177	7.9	9.03	8.74	6.81	7.29	9.34	8.7	8.5	7.75	7.93	7.82	7.48
Zfp597	7.9	8.09	5.74	4.81	6.38	4.35	4.18	5.58	5.59	4.31	4.08	3.91
Ufsp2	78.96	74.84	60.46	48.77	40.2	53.3	56.97	54.8	59.87	47.29	43.72	44.57
Erbb2ip	78.96	67.9	35.52	29.68	35.16	29.21	22.91	27.52	29.62	22.57	18.01	15.1
E430025E21Rik	78.93	80.69	77.19	68.9	45.09	53.42	61.11	65.98	57.76	54.07	59.18	49.71
Gm949	7.89	29.1	3.8	7.31	2.68	16.84	3	8.7	2.85	17.99	2.55	5.56
Gnptg	7.89	8.75	22.43	30.76	25.25	28.3	29.84	37.99	23.88	36.26	43.57	53.47
Tram2	7.89	6.83	3.95	3.91	9.81	7.75	3.61	3.84	6.92	4.81	3.85	2.93
Ccdc86	7.88	8.35	16.72	18.44	12.21	12.75	16.87	14.29	16.89	20.25	29.08	27.32
Traf4	7.88	6.22	20.16	36.4	36.07	37.54	39.1	21.71	33.91	51.85	69.48	58.8
Urb1	7.88	8.67	11	13.66	13.35	11.89	12.17	10.56	11.25	13.41	14.71	11.78
Wbp1	7.88	9.74	22.21	34.73	34.5	42.1	33.15	29.64	31.49	44.85	43.87	51.91
Ccdc41	78.81	64.52	53.19	39.93	65.67	33.67	40.13	38.1	38.16	31.49	30.69	28.15
Soat1	78.8	83.07	64.25	63.45	62.27	44.93	44.56	56.76	41.21	44.19	34.09	31.83
Zfp326	78.8	64.9	43.98	33.88	53.25	40.14	35.46	38.97	54.75	42.36	33.91	31.95
Calcrl	78.73	81.91	3.99	1.96	44.69	31.54	2.68	1.83	21.23	19.04	1.19	0.67
Pepd	7.87	10.28	19.53	33.02	15.19	24.69	26.63	28.61	17.84	28.6	35.18	41.96
Carhsp1	78.71	103.71	105.26	108.04	80.17	119.56	109.47	108.95	111.48	136.98	116.15	115.85
Chchd4	78.66	70.83	108.65	80.22	62.77	76.26	120.25	102.32	108.38	77.87	111.81	98.47
Prpf6	78.64	80.66	83.58	82.2	65.05	80.96	81.31	78.2	82.39	74.18	79.22	75.23
Brms1	7.86	13.61	34.2	66.87	35.83	56.71	55.88	57.95	45.52	75.94	76.69	97.76
Ddah2	7.86	5.59	15.16	45.57	41.43	44.01	38.23	23.19	24.02	64.17	65.36	75.24
Exog	7.86	6.17	7.54	7.18	6.05	6.12	8.75	7.39	7.21	6.05	7.73	8.07
Smad4	78.59	69.95	65.61	63.06	57.85	57.48	58.85	57.86	61.91	50.55	56.34	44.74
Pdcd4	78.57	70.58	22.01	23.96	36.44	44.83	18.69	23.24	32.28	34.76	12.34	12.76
Fam32a	78.56	104.19	90.99	99.49	65.42	104.08	90.96	96.34	104.3	112.67	112.33	110.77
Eif4e2	78.55	91.7	150.6	116.1	72.66	104.79	128.35	126.54	139.72	108.72	133.5	125.41
Kif3c	7.85	7.94	10.7	8.46	7.95	8.27	10.39	8.62	8.93	7.88	9.4	7.05
Pcyox1l	7.85	3.87	13.74	14.38	22.91	11.8	16.58	8.38	9.01	12.4	18.88	13.58
Skiv2l	7.85	9.09	19.46	42.84	41.11	36.66	34.45	27.91	22.95	44.84	47.76	57.99
Usp30	7.85	11.31	17.45	25.9	21	26.2	22.23	22.39	18.88	24.51	26.66	30.61
Arhgap23	7.84	9.08	11.93	16.96	19.86	16.23	14.77	12.99	15.13	19.24	25.64	21.74
Arsa	7.84	6.21	7.61	10.48	22.91	11.94	11.29	9.36	10.89	12.77	12.23	11.74
Cradd	7.84	11.66	7.38	10.16	7.56	14.67	7.23	9.12	10.5	15.35	8.91	13.1
Iqcc	7.84	10.57	11.01	11.91	11.88	14.25	13.09	13.02	12.12	11	12.78	12.68
Pin1	7.84	8.48	16.83	35.83	26.42	26.15	32.99	25.26	24.24	37.33	57.49	60.97
Secisbp2	7.84	7.4	13.07	16.55	13.32	15.05	16.32	15.93	11.27	15.07	17.09	17.4
Traf3ip1	7.84	10.02	10.04	10.71	8.55	11.4	9.88	10.73	10.35	11.88	11.55	9.79
Srpk1	78.41	70.28	83.36	64.56	70.73	61.39	66.06	60.46	77.03	63.38	64.08	49.37
Stx7	78.41	76.86	63.42	58.13	44.94	58.69	59.67	74.73	71.14	65.79	63.7	63.91
Rap2c	78.4	58.99	45.6	32.54	36.87	26.43	33.85	35.83	37.36	24.24	28.63	20.56
4933426M11Rik	78.38	69.08	73.93	67.29	93.43	69.37	66.26	64.49	79.83	62.86	67.64	56.31
Id2	78.37	47.87	53.15	42.75	71.22	44.78	57.64	43.2	103.96	62.15	71.55	59.27
Tmem147	78.36	77.72	128.57	121.38	99.03	124.95	159.05	155.55	154.69	125.38	166.87	197.69
Nfatc3	78.34	72.35	54.11	42.99	41.31	43.67	40.54	41.23	43.72	36.59	33.8	27.68
Ccdc15	7.83	5.91	6.62	3.5	4.98	3.51	4.71	2.65	3.43	2.11	2.45	1.73
Dvl1	7.83	6.85	13.26	24.39	30.26	18	20.41	19.65	15.62	24.56	38.87	46.62
Satb1	7.83	3.96	9.2	6.14	5.86	2.48	7.44	5.27	3.74	1.76	4.7	3.56
Tmco3	7.83	6.53	10.36	11.73	12.78	9.52	11.79	11.47	9.51	10.08	11.94	12.35
Tom1l2	7.83	10.41	7.97	10.7	17.72	17.09	10.03	10.74	12.17	15.11	11.15	11.62
Trp53inp2	7.83	6.83	9.13	7.16	4.79	5.91	7.4	7.84	7.93	6.52	11.34	9.57
Ankrd49	78.32	84.85	62.23	43.31	45.05	42.86	47.9	52.43	48.13	39.37	40.11	33.72
Adcy2	7.82	8.55	10.71	8.18	6.79	6.6	8.07	7.39	4.95	3.64	7.25	5.06
Copz2	7.82	10.24	4.86	4.87	7.21	9.57	5.72	5.6	7.64	9.21	6.01	6.37
Mbd5	7.82	7.82	7.09	5.64	5.04	5.06	4.32	5.16	4.21	3.21	4.32	3.45
Rabgap1	78.23	69.13	56.56	43.13	37.91	41.36	39.19	42.67	39.51	34.24	31.51	26.43
Ddx10	78.22	71.42	60.16	44.56	30.08	37.93	43.16	44.29	39.59	34.69	35.43	30.87
Gnl3l	78.21	70.7	61.89	49.33	36.79	43.08	44.66	44.74	45.82	35.61	34.13	24.36
Spag5	78.21	75.6	68.37	55.45	75.77	72.94	63.4	62.22	81.19	65.16	56.29	51.17
Xpot	78.19	69.22	63.31	51.22	52.67	53.07	56.04	47.93	55.03	48.22	44.99	37.34
Bcl9	7.81	7.68	16.09	24.18	20.31	21.36	19.8	15.19	13.98	19.52	18.01	14.25
Pcbp4	7.81	9.5	58.73	132.7	89.14	102.84	135.9	75.71	79.2	132.9	219.47	227.38
Rnf19a	78.13	62.82	44.62	36.84	46.51	42.82	37.78	35.11	50.69	34.68	30.13	23.88
Eif4ebp2	78.11	80.66	117.2	112.85	81.38	104.27	100	90.46	101.65	83.78	102.94	70.95
Psenen	78.11	83.67	176.31	170.05	160.01	202.78	235.21	227.5	238.02	213.23	218.67	268.55
Twistnb	78.08	61.59	48.31	33.33	34.15	29.06	33.11	39.47	37.17	26.52	29.95	24.87
Ndufa4	780.8	655.58	781.73	668.37	506.36	642.81	833.03	880.17	756.02	651.92	722.1	865.06
Zfp322a	78.05	60.7	45.32	29.43	38.02	27.18	29.84	29.82	31.52	22.6	22.7	16.78
Ttk	78.04	71.97	56.05	38.16	44.5	47.03	46.4	41.41	55.13	43.66	37.33	27.8
Csnk1d	77.98	84.69	100.25	116.93	100.76	120.85	116.22	109.18	112.87	123.14	131.12	124.62
Gtf3c2	77.98	75.85	80.36	74.48	79.12	77.98	78.45	77.76	87.68	78.05	84.92	78.24
Rps19	779.74	792.68	2592.47	2361.84	1716.56	2471.88	4012.88	2607.94	2622.9	2478.17	4123.93	3792.15
Ctdspl2	77.97	74.09	42.71	33.6	35.01	30.37	27.27	31.33	30.47	23.7	21.08	14.19
Pcmtd1	77.97	89.09	43.04	53.82	64.43	46.4	33.21	72.17	35.16	42.65	28.87	42.82
Lpcat4	7.79	5.45	12.28	32.82	39.71	23.17	26.37	18.25	19.38	34.65	52.49	51.9
Ube2q2	77.92	63.75	46.48	30.16	30.8	32.96	33.97	33.89	36.26	29.17	25.88	23.01
Plin3	77.88	91.83	103.35	195.47	132.76	163.13	151.93	140.46	114.62	190.56	218.58	248.9
Fam113a	7.78	5.44	9.11	8.52	13.76	8.84	11.36	7.21	11.34	9.46	15.24	11.04
Pias3	7.78	10.31	12.35	20.42	17.53	20.09	16.22	18.26	16.8	25.99	24.48	28.54
Smarcal1	7.78	8.83	8.6	10.39	9.12	12.56	9.04	8.8	8.71	11.46	9.45	9.92
Spin2	7.78	6.87	9.32	6.81	3.84	5.41	7.66	8.27	7.48	6.81	6.72	7.71
Dnajc13	77.83	80.72	80.36	69.08	52.87	50.62	63.41	71.23	57.56	45.5	49.47	40.05
4921524J17Rik	77.8	67.25	55.67	46.97	36.17	36.28	47.49	59.55	48.8	39.16	50.44	40.78
Mrpl9	77.79	80.47	79.14	82.51	51.04	76.37	91.76	88.89	78.88	83.09	91.44	91.86
Actr10	77.76	67.61	61.17	46.64	41.22	46.45	55.62	53.66	57.3	48.85	48.15	47.2
2700081O15Rik	7.78	6.63	7.86	7.72	11.76	7.64	8.33	7.81	8.36	10.29	12.94	13.95
Aig1	7.78	9.19	2.69	4.07	8.25	10.3	4.18	5.29	7.85	10.83	5.04	5.75
Gjc3	7.78	7.37	5.86	4.34	8.37	5.34	5.36	5.58	5.81	4.84	3.99	3.97
Hoxa1	7.78	6.77	15.94	11.24	4.57	7.74	13.21	10.79	6.93	6.54	15.1	11.31
Mylip	7.78	10.23	5.51	8.3	7.51	8.23	5.74	6.79	6.87	7.59	5.34	4.95
Ubxn2b	7.78	8.1	8.88	7.58	7.73	5.51	6.63	9.14	6.56	5.58	6.87	5.68
Dcaf8	77.72	72.03	69.44	69.22	85.46	92.94	78.21	70.18	75.7	79.98	75.14	63.91
Clptm1l	77.7	81.95	86.79	77.5	72.3	76.92	79.91	81.29	89.14	81.25	90.59	84.62
Pkm2	776.98	780.16	2015.61	2604.39	1907.32	2734.86	3017.68	2096.65	2144.98	2258.36	2827.62	2472.96
Rbm22	77.68	69.99	76.18	76.65	62.04	70.94	78.79	74.88	80.4	75.72	80.47	76.49
Elf2	77.67	76.57	76.74	68.43	45.93	63.11	62.64	66.24	62.01	56.02	59.23	51.14
Brcc3	77.66	82.92	63.42	46.39	45.99	44.11	48.43	56.94	52.61	43.05	41.7	47.07
1700054N08Rik	7.77	6.15	8.07	5.78	6.64	8.93	7.62	7.02	8.34	8.74	7.88	7.39
Mex3d	7.77	6.83	8.46	16.83	11.19	8.04	12.26	8.79	5.88	11.34	23.32	26.75
Zfp629	7.77	6.91	8.14	6.89	8.01	6.59	7.49	6.06	7.19	5.82	7.67	6.08
6330578E17Rik	77.58	78.85	81.74	63.65	39.66	53.78	64.58	65.11	55.19	52.4	55.8	43.08
Bysl	7.76	9.87	17.12	20.68	15.73	17.98	18.65	15.57	21.72	23.08	25.34	27.49
Irak2	7.76	12.24	4.34	11.56	10.27	13.86	5.27	11.2	9.5	20.51	6.14	12.33
Sec22c	7.76	7.4	7.3	7.95	7.48	9.42	6.91	7.65	8.13	10.34	7.24	6.91
Fbxl3	77.53	66.04	31.85	27.78	58.27	37.16	26.67	32.26	36.29	30.98	21.74	19.1
2410042D21Rik	77.52	58.43	44.92	34.16	36.02	27.64	35.57	42.42	40.48	25.28	29.78	24.49
1810013L24Rik	77.5	77.46	44.99	39.71	40.46	40.25	31.7	40.04	39.62	35.91	27.3	28.03
Zfp871	77.47	63.38	42.71	29.46	51.21	32.44	29.62	32.65	31.77	23.99	20.31	15.3
Aptx	7.75	7.72	7.39	6.68	6.78	8.68	7.68	7.53	8.14	7.83	6.31	7.34
Dpp6	7.75	7.04	2.44	1.99	12.21	7.27	2.37	1.89	8.53	6.16	1.73	1.21
Entpd5	7.75	7.8	4.85	3.96	5.06	5.13	3.92	3.72	4.89	4.19	3.29	2.52
Irgq	7.75	8.33	8.53	11.22	9.7	10.22	9.04	9.67	7.42	11.94	11.09	14.2
Troap	7.75	7.73	16.27	21.95	33.54	28.34	23.39	19.22	25.31	29.14	30.35	30.14
Yipf2	7.75	9.34	11.97	15.88	16.84	16.4	14.88	17.32	16.21	16.05	17.77	22.76
Zxdb	7.75	6.15	5.28	6.58	5.58	3.8	4.24	4.72	3.44	3.96	5.51	6.17
Sf3a1	77.44	75.88	78.11	78.84	72.07	67.62	70.52	65.18	71.17	74.09	78.72	70.24
Larp1	77.37	79.63	103.92	103.77	96.39	96.01	91.32	87.27	100.53	98.24	91.97	82.47
Litaf	77.37	84.01	57.93	68.98	53.4	78.64	54.44	60.74	71.01	79.19	58.19	61.94
Hdac7	7.74	11.22	13.46	33.7	53.22	58.82	22.9	24.97	27.79	63.62	29.74	40.41
Hoxa5	7.74	5.43	6.4	5.48	7.76	6.26	6.75	8.33	4.43	4.3	7.74	7.46
Usp27x	7.74	6.21	5.38	3.39	4.74	4.12	4.69	4.06	8.06	4.82	5.35	3.8
Wars2	7.74	9.54	7.58	6.44	6.69	6.6	7.05	7.57	6.66	6.11	5.11	5.02
Fth1	773.51	1156.97	1023.9	1024.51	428.69	878.61	852.43	1058.38	882.37	1119.66	981.39	1468.89
6720489N17Rik	77.35	69.12	33.09	23.71	45.74	29.06	22.25	27.89	30.42	28.41	16.62	13.96
Ints8	77.35	69.88	59.23	44.57	35.96	34.27	48.66	47.92	44.27	36.4	40.55	33.56
Srsf2	773.34	611.25	569.5	472.21	490.96	322.9	476.81	486.49	428.25	399.7	543.01	547.59
Ppwd1	77.33	70.45	41.42	33.39	30.74	32.7	29.98	31.74	37.09	29.87	24.92	23.46
2700078E11Rik	77.21	69.21	52.47	38.88	33.27	34.12	36.29	39.67	38	30.42	32.13	27
Bola3	77.19	69.78	73.17	73.04	45.24	67.55	84.11	91.72	98.31	68.12	71.49	98.25
Rabggta	7.72	10.76	17.53	25.94	24.49	24.89	25.07	25.04	21.7	29.83	32.96	43.68
Ube2e2	77.16	76.81	75.5	74.5	40.37	57.24	63.02	81.43	59.76	54.76	66.68	72.17
Gemin6	77.11	69.58	60.3	45.27	37.09	52.85	57.19	65.19	70.05	54.85	45.8	56.52
Slc25a13	77.11	72.35	58.13	53.57	44.67	56.35	51.93	51.27	60.17	51.17	44.83	36.43
Etl4	77.09	88.26	48.07	62.56	81.62	76.73	40.68	57.22	62.33	71.08	37	43.54
Scamp1	77.07	92.54	51.93	57.06	51.45	58.77	42.34	58.07	56.14	64.41	38.32	39.15
1110031I02Rik	7.71	10.93	15.03	18.92	19.09	19.79	19.12	17.61	20.3	20.12	21.82	27.05
Cit	7.71	7.68	9.26	12.73	18.35	12.94	8.84	8.01	9.33	9.43	7.6	6.45
Mfsd4	7.71	6.92	4.85	3.62	7.13	4.65	3.94	4.07	4.19	3.59	3.59	2.39
Slc6a6	77.04	72.62	94.21	110.16	153.93	107.12	96.44	98.2	91.92	96.33	95.11	87.54
Trim37	77	70.71	53.93	45.58	32.64	40.11	40.32	43.19	38.25	33.8	32.85	29.47
Abi1	76.97	70.22	58.45	50.6	46.26	44.35	50.97	58.33	46.47	41.67	45.65	41.98
Gm8267	76.97	119.91	22.97	35.24	59.18	67.55	22.26	60.54	56.17	83.4	22.3	37.35
Ccdc141	76.95	72.81	55.68	60.15	66.75	58.38	48.63	67.27	57.6	48.58	42.04	45.53
1700021K19Rik	7.69	9.04	11.87	12.6	10.97	12.81	11.72	12.51	10.62	11.59	14.48	12.38
Fbxo10	7.69	8.97	7.74	13.11	19.46	21.85	11.94	10.38	12.87	19	11.26	12.8
Rps6ka2	7.69	9.79	12.04	11.76	9.61	13.46	11.85	11.58	7.43	10.49	9.73	9.12
Sncg	7.69	29.11	13.78	94.51	16.96	103.23	17.14	87.55	23.81	113.6	43.27	226.08
Syt11	7.69	6.58	8.78	4.98	10.03	7.05	7.93	5.3	6.8	4.94	5.73	3.65
Calm3	76.85	74.1	154.12	223.84	137.07	195.25	192.96	156.13	150.73	194.65	219.76	208.07
Ift140	7.68	10.35	7.45	8.49	8.93	11.68	7.11	7.56	7.99	9.31	6.1	6.39
Il7	7.68	14.55	3.79	5.9	2.97	6.95	2.13	6.24	5.63	7.81	2.18	5.22
Cd80	76.77	61.56	55.12	30.3	74.33	40.37	46.23	36.81	60.08	40.17	52.34	33.27
0610037P05Rik	76.76	64.55	57.42	43.08	43.01	57.8	54.39	58.29	57.56	48.95	45.51	45.82
Eif2b3	76.73	68.77	58.1	42.61	34.71	42.56	48.22	46.94	57.17	44.21	43.76	43.02
Paf1	76.73	76.2	73.61	70.12	59.39	68.69	69.92	69.67	78.1	74.4	83.29	83.34
Mapk14	76.73	89.79	65.71	62.8	64.77	88.25	61.61	64.74	80.31	74.21	62.68	52.36
Nip7	76.72	66.4	90.5	65.12	44.74	60.76	89.34	81.06	76.36	69.31	75.71	74.87
Ahsa2	76.7	85.09	50.51	49.17	44.6	59.44	42.04	58.91	74.87	84.63	44.31	72.81
Hist1h4i	7.67	7.94	11.01	16.16	11.79	12.29	20.12	11.75	22.19	22.49	47.1	59.89
Lysmd1	7.67	8.35	10.63	10.56	10.07	12.89	11.73	11.32	11.32	10.7	12.13	10.91
Dctn4	76.67	78.61	54.79	47.59	39.62	53.3	41.57	50.46	53.05	44.05	37.99	34.24
Kif18a	76.61	66.88	41.56	26.11	30.56	28.84	26.5	30.88	34.71	27.65	21.12	16.72
Mapk3	76.61	94.37	124.16	167.55	156.71	208.3	168.71	162.5	187.35	192.01	171.62	185.65
Eefsec	7.66	12.14	18.54	18.6	13.19	21.07	20.87	18.64	19.46	20.34	24.12	27.68
Itfg2	7.66	11.42	22.88	30.84	22.23	27.68	27.9	29.14	24.44	27.88	30.59	34.23
Lekr1	7.66	7.06	4.29	3.72	5.16	3.91	4.23	3.68	3.91	3.26	2.84	2.15
Scyl1	7.66	10.58	22.3	42.6	36.81	46.67	41.09	33.28	33.69	51.73	55.91	61.62
Arl6ip1	765.75	664.45	631.56	530.17	592.39	466.17	594.5	662.37	521.39	450.45	516.04	449.81
Zfp62	76.53	59.17	33.92	22.2	42.14	23.24	22.3	23.89	30.34	20.82	15.25	13.35
D030056L22Rik	76.49	56.3	50.77	33.77	38.5	35.96	50.13	49.36	53.77	33.79	41.84	41.87
Adhfe1	7.65	8.49	13.42	11.9	7.72	8.13	15.03	15.31	6.33	5.43	8.42	7.88
Arrb2	7.65	8.7	19.87	23.52	19.71	24.17	27.29	24.05	24.91	29.03	29.38	32.16
Cep152	7.65	8.81	10.52	9.59	11.55	8.64	10.59	10.2	9.05	8.08	9.29	8.88
Gm7120	7.65	8.77	8.89	8.24	6.95	11.3	8.92	8.52	12.35	10.63	9.56	10.79
Impdh1	7.65	7.43	25.33	33.13	18.3	18.63	39.72	25.3	18.12	25.91	54.18	45.81
Wipf1	7.65	6.41	7.22	5.43	5.79	4.35	5.89	5.12	3.51	3.06	4.43	3.96
Necap1	76.48	74.03	51.38	47.03	54.44	56.84	49.42	55.18	66.52	55.83	49.24	48.35
Pgd	76.47	81.6	217.89	356.46	160.36	189.44	273.81	274.58	168.39	251.78	355.66	395.55
Snx27	76.47	65.81	51.26	41.4	46.01	42	44.82	46.31	47.51	36.26	40.63	32.93
Mta3	76.42	81.2	50.21	83.39	71.97	103.44	61.47	58.93	80.44	134.21	82.78	102.85
1700049G17Rik	7.64	7.33	3.65	2.54	5.26	2.87	2.69	3.43	3.68	2.88	2.23	1.76
Hs1bp3	7.64	10.94	18.04	22.68	12.79	18.66	18.79	20.4	12.77	14.84	22.45	19.35
Ttc26	7.64	11.12	5.6	4.94	3.58	6.1	3.39	4.83	4.77	5.54	3.39	2.45
Fam48a	76.3	76.05	69.69	52.65	59.37	60.49	62.96	71.06	65.87	54.79	58.64	54.7
Phactr2	7.63	7.74	7.46	5.38	5.75	5.54	6.17	5.02	3.75	4.17	4.03	3.1
Stat5b	7.63	6.49	11.46	16.32	15.04	12.63	13.74	11.02	10.2	11.27	15.33	13.4
Tle1	7.63	7.03	14.09	14.2	7.6	7.08	13.66	12.1	7.45	5.83	18.09	17.25
Fahd2a	7.62	11.94	11.69	10.75	12.61	15.54	14.54	14.33	15.77	12.78	14.81	16.05
Nav1	7.62	9.83	5.46	9.34	11.67	12.73	5.41	8.46	9.24	14.79	6.31	10.36
Npnt	7.62	6.19	22.29	16.67	9.42	6.1	20.7	16.01	8.12	9.35	15.82	12.06
Spr	7.62	11.62	19.91	41.04	20.54	35.07	34.87	30.15	27.79	41.39	57.16	75.63
Tank	76.19	59.44	51.83	38.04	42.84	33.99	40.75	39.49	38.44	27.2	36.92	23.8
Mgat2	76.18	69.42	55.55	47.13	44.28	37.93	46.61	48.68	45.38	35.26	46.05	41.52
Pja2	76.17	70.9	47.95	37.06	38.28	39.31	34.85	35.41	38.15	30.68	30.73	22.06
Rrs1	76.12	65.52	80.51	79.2	60.15	60.34	91.9	75.73	71.57	72.61	111.01	101.66
Wasl	76.1	59.91	54.84	36.99	41.58	30.51	40.14	38.87	35.87	29.99	34	25.52
Habp4	7.61	6.57	13.36	14.11	10.04	10.64	15.99	15.81	10.58	11.67	24.25	21.39
Pak3	7.61	3.86	11.19	4.58	3.44	1.7	7.44	4.67	2.75	1.1	4.25	2.01
Smad5	76.07	85.22	56.55	40.37	51.05	54.17	41.58	42.78	46.05	42.86	29.82	26.37
Phox2b	76.05	112.06	49.86	87.58	51.51	102.41	45.78	77.9	56.3	95.52	34.22	66.57
Fam110b	7.6	7.64	7.92	16.36	6.61	9.07	9.42	9.68	6.07	9.97	11.84	19.48
Rxrb	7.6	10.95	18.86	33.57	43.62	39.85	31.03	23.84	27.81	41.09	42.5	41.71
Tom1	7.6	14.23	28.34	43.71	19.25	32.19	32.26	41.74	27.43	38.24	42.47	52.94
Tead1	76	64.16	54.04	50.35	56.65	43.04	39.89	49.3	56.92	45.45	38.14	34.11
Nus1	75.98	61.56	60.91	40.14	37.69	31.15	43.63	46.43	37.56	31.16	40.95	31.9
Tmbim1	75.96	62.73	109.27	112.77	121.52	93.31	129.59	126	92.16	82.19	131.27	128.66
Dmtf1	75.95	71.74	50.06	38.18	51.5	42.66	40.3	47.56	52.26	41.66	36.32	31.25
Ryk	75.95	66.58	60.95	51.89	51.15	53.61	56.35	49.44	56.33	57.48	53.83	47.13
Galnt1	75.94	80.8	53.24	49.63	51.63	46.24	43.24	53.59	58.99	47.88	49.95	47.44
Kctd1	7.59	7.79	10.34	17.9	6.87	8.46	11.28	16.98	8.55	11.19	15.3	24.54
Sfxn2	7.59	7	12.41	9.35	11.44	8.41	9.29	10.6	7.66	7.82	8.44	8.72
Gabpb1	75.81	72.82	61.65	41.67	39.91	46.35	50.4	46.58	55.88	46.74	41.96	33.11
Wdr48	75.8	74.99	39.24	39.83	46.65	58.23	35.58	40.4	57.05	54.14	31.2	31.82
2210012G02Rik	7.57	8.01	6.37	7.02	6.49	7.41	7.01	6.34	7.3	7.1	7.43	7.72
Mtvr2	7.57	9.32	17.88	31.46	19.48	27.32	26.36	21.5	19.78	35.64	50.75	53.38
Pdk2	7.57	8.58	5.08	8.08	12.45	19.28	5.75	6.73	10.36	15.98	5.83	5.8
Spire1	75.67	67.61	36.94	37.37	48.8	49.73	31.75	38	51.7	46.02	25.27	27.31
Ppil1	75.63	64.96	96.43	140.22	96.3	141.47	148.25	122.72	119.63	156.07	155.54	170.24
Arl3	75.62	52.96	79.28	69.34	53.87	69.24	91.79	55.81	62.81	81.33	79.76	77.28
B230217C12Rik	7.56	7.66	5.63	5.37	5.81	5.5	7.87	5.77	6	4.25	5.13	4.15
Lig4	7.56	9.41	6.77	4.66	4.52	4.84	4.59	6.11	6.14	5.91	4.9	4.22
Pde4b	7.56	5.71	1.87	2.13	5.25	4.37	1.79	1.95	4.21	3.81	1.24	1.27
Ptma	7561.75	6297.21	6991.72	7205.25	4095.45	5862.1	6195.27	6760.08	5655.37	6104.32	7124.59	7803.91
Gpcpd1	75.61	60.58	30.76	25.48	48.84	31.12	24.65	29.41	40.78	27.11	22	20.33
Ube2z	75.57	94.93	84.74	79.76	55.1	84.22	79.48	91.64	91.75	83.35	89.72	87.27
Rplp0	755.53	750.03	2278.77	4474.9	2247.97	2864.71	4377.05	2774.91	1707.31	2933.82	6183.57	5949.87
Nop16	75.52	68.53	90.4	82.82	77.8	92.58	103.26	95.06	111.26	97.9	113.03	102.3
Mapt	7.55	11.34	15.87	17.81	9.1	14.97	15.26	19.06	13.87	17.58	13.18	18.41
Zfp238	7.55	6.47	8.73	6.08	5.87	4.84	6.46	6.78	4.76	5.9	6.69	4.86
Tars	75.5	81.87	91.58	79.06	50.74	67.08	82.24	72.61	74.47	68.46	82.13	69.5
Rchy1	75.46	67.71	63.47	47.89	37.07	44.04	55.5	54.93	47.22	45.02	53.24	48.73
Ero1l	75.4	69.65	49.05	39.54	63.41	40.91	39.88	43.47	42.98	35.41	30.6	24.08
Ppp1r15b	75.37	75.93	74.43	53.61	55.14	46.97	51.95	51.51	45.64	39.94	40.1	36.56
Tmem48	75.36	67.79	60.92	41.89	62.62	43.24	51.69	45.1	55.53	39.29	41.09	30.02
Mnd1	75.34	62.88	39.84	35.79	39.44	42.01	40.4	41.91	48.47	51	32.92	35.66
Cachd1	7.53	7.35	33.3	33.97	17.21	8.02	29.94	27.01	8.23	7.08	31.17	28.71
Jag1	7.53	5.11	10.35	7.41	9.03	3.4	7.51	5.98	4.26	3.17	5.23	3.84
Tmem184c	75.31	65.14	56.31	43.49	47.19	33.56	42.73	48.95	39.38	34.92	38.44	35.96
Cops7a	75.25	90.29	139.34	193.39	142.19	186.67	186.33	160.92	158.37	210.9	215.55	216.71
Psmg2	75.25	71.53	64.64	64.33	88.99	79.16	80.11	73.69	76.74	74.87	81.46	72.03
Dennd5a	75.24	67.36	68.24	56.21	56.54	58.73	58.85	52.64	58.75	47.15	53.21	44.22
2310004N24Rik	7.52	9.38	19.54	31.98	16.06	34.18	30.33	36.22	29.81	38.46	39.49	55.12
Mxra8	7.52	7.13	11.33	13.14	18.29	11.52	14.1	11.85	12.61	12.79	19.69	18.96
Per3	7.52	5.8	4.42	3.84	10.53	6.22	4.37	4.2	4.29	3.78	3.16	2.83
Stxbp1	7.52	7.16	10.13	11.36	11.69	12.52	11.82	9.22	9.73	11.28	10.88	9.48
Arfip1	75.18	75.52	51.74	43.59	32.82	38.5	37.21	43.83	41.87	41.09	32.93	32.63
Sbk1	7.51	7.65	10.73	13.23	14.35	16.96	13.4	10.26	13.08	18.89	16.79	16.83
Spred3	7.51	7.44	7.41	5.97	11.73	7.08	7.25	6.06	7.31	8.23	8.76	7.23
Med14	75.13	62.07	47.47	33.51	34.63	32.32	32.69	31.31	40.53	25.84	26.7	18.53
Pole4	75.12	75.18	47.42	39.11	41.65	50.99	42.62	53.89	62.59	63.5	47.15	51.33
Aspm	75.11	64.35	33.78	26.49	51.18	34.56	24.83	24.3	36.81	27.58	16.59	12.26
Tmed5	75.1	69.81	47.62	42.01	62.94	24.74	29.71	39.76	28.49	23.64	26.12	25.27
Gpsm2	75.08	73.2	54.7	48.54	39.62	49.44	45.88	49.57	55.05	43.17	36.62	35.53
Rcc2	75.04	79.58	156.32	314.3	276.06	301.54	251.83	183.17	214.87	346.12	305.39	289.96
Apol6	7.5	18.51	9.91	20.75	11.23	30.9	10.26	25.57	23.67	34.9	15.03	28.91
Fgl2	7.5	5.15	0.6	0.71	6.48	2.61	0.58	0.32	4.44	1.64	0.27	0.12
Svil	7.5	7.61	11.3	9.35	11.21	7.79	10.99	8.96	7.07	6.49	9.39	6.65
Usp8	75.03	75.04	63.19	55.93	53.4	56.93	54.63	55.44	58.69	56.57	53.67	44.94
Sec13	75.01	93.03	130	148.47	100.74	184.48	155.09	148.38	163.15	187.66	170.12	194.79
Ctdspl	7.49	8.66	6.58	8.13	8.59	9.2	6.33	5.85	7.96	10.12	6.25	5.76
Ppp1r15a	7.49	10.37	17.54	24.75	29.6	25.08	21.96	27.77	23.18	25.96	30.54	46.94
Skp1a	749.23	711.69	556.88	412.02	278.93	393.87	438.83	471.57	428.49	390.98	379.46	333.68
Naa35	74.89	77.34	60.17	46.1	46.02	54.29	48.79	53.52	62.29	52.97	46.69	42.21
Adipor2	74.84	69.59	77.69	65.58	64.03	61.97	68.53	66.72	63.6	53.83	60.16	54.18
Msrb3	7.48	2.01	7.51	2.31	4.27	1.71	5.79	1.79	4.49	1.58	6.77	2.04
Rabac1	7.48	11.46	25.82	88.28	89.66	91.97	70.38	55.5	47.37	123.76	117.98	201.45
Mcm10	74.83	71.23	66.56	50.91	66.55	67.75	62.46	52.49	80.9	63.17	55.27	41.23
4833439L19Rik	74.79	83.77	62.54	59.09	44.34	66.72	51.84	56.57	71	70.37	54.56	54.45
Mkln1	74.77	69.58	51.45	40.16	41.1	37.3	44.37	46.74	43.7	33.52	34.89	30.14
Dok2	7.47	10.62	6.52	17.46	39.41	35.79	10.5	13.05	38.34	83.16	27.61	41.01
Eras	7.47	14.31	2.89	10.49	9.58	33.09	5.14	9.5	13.42	28.48	3.47	10.54
Gm14288	7.47	32.71	25.93	27.81	12.41	13.8	18.73	18.52	10.4	17.22	17.32	13.55
Gne	7.47	6.54	10.21	12.47	9.73	10.12	12.06	8.77	9.12	10.09	14.17	12.92
Traf3ip2	7.47	7.07	8.28	16.27	11.59	11.92	10.61	12.61	8.92	11.96	13.14	18.59
Nol11	74.72	62.42	66	43.03	42.08	42.6	52.16	46.5	57.47	41.62	46.76	32.12
Trip13	74.69	66.08	61.84	39.7	36.66	42.28	51.13	50.48	51.53	47.2	47.33	36.61
2010011I20Rik	7.47	9.57	9.33	8.57	6.22	10.15	8.4	9.25	9.79	9.5	8.96	9.53
Dusp7	7.47	7.81	10.66	14.03	8.73	9	10.1	6.97	6.92	11.72	12.14	13.98
Appbp2	74.6	74.78	58.79	53.07	35	42.27	42.57	42.84	40.85	34.59	35.93	27.07
Cyp2s1	74.6	59.98	22.43	25.14	279.08	115.06	28.93	22.75	193.54	129.15	31.95	26.4
Dpm1	74.55	57.15	41.12	25.51	36.14	38.6	39.72	37.39	49.79	37.59	38.93	31.54
1110034G24Rik	7.46	7.75	9.87	8.35	5.9	10.06	7.74	11.82	13.36	9.92	9.65	10.08
Dolk	7.46	9.32	11.45	15.23	12.01	11.84	14.55	14.47	10.2	11.79	20.55	20.39
Tomm20	745.26	662.44	765.34	533.55	444.24	470.99	743.44	761.03	618.55	467.71	661.63	656.26
Map2k4	74.51	65.68	59.51	43.29	34.06	39.77	45.31	46.06	50.49	39.86	46.41	34.77
Gltscr2	74.49	66.93	93.28	204.09	124.12	132.27	145.12	124.07	95.17	151.63	208	281.98
Id4	7.45	3.71	2.77	2.36	6.26	1.91	2.15	2.42	5.75	2.68	1.18	2.5
Limk2	74.42	87.71	77.12	102.21	113.46	120.22	84.6	94.63	103.7	116.01	99.67	117.6
Arl6ip6	74.36	69.25	43.58	36.15	45.73	29.25	33.98	36.44	32.89	29.05	39.77	37.22
Rnf135	7.44	10.18	6.03	11.87	5.58	8.39	6.45	12.55	7.34	9.07	10.05	16.51
Zfp90	7.44	8.49	6.98	4.98	7.09	6.77	5.95	6.89	7.7	6.53	5.3	5.64
Trmt112	74.32	85.1	93.63	111.22	77.84	124.77	114.79	102.22	126.02	138.81	139.02	188.16
D0H4S114	74.29	66.69	45.93	34.66	35.18	43.67	39.39	35.81	50.47	36.47	39.3	32.37
Mfsd5	7.43	7.71	24.26	42.09	25.97	32.26	35.2	28.18	25.39	44.62	56.52	62.84
Ror1	7.43	4.36	4.39	1.86	8.72	2.75	3.59	1.99	9.91	3.32	2.99	0.94
4632434I11Rik	74.24	53.71	43.67	23.41	37.59	24	30.88	24.38	35.88	22.93	26.5	15.72
Ctnnb1	742.35	807.09	701.4	730.32	549.15	698.28	636.37	786.04	743.24	688.38	578.47	611.78
Arvcf	7.42	9.02	18.74	42.68	41.25	35.82	33.19	25.77	22.34	44.53	48.95	47.6
Steap2	7.42	5.74	3.46	2.06	5.84	3.49	2.83	2.26	4.96	3.9	3.32	1.95
Tcn2	7.42	9.95	26.1	49.65	32.34	28.96	33.89	50.52	22.52	28.47	47.37	62.04
Rnaseh2b	74.14	67.03	54.09	45.01	34.05	49.71	49.08	59.69	65.4	55.06	50.45	52.51
Pcmt1	74.12	67.61	66.95	52.63	62.27	58.24	59.87	60.12	65.32	62.74	65.9	54.39
Jtb	74.1	60.95	56.5	46.63	51.17	47.01	55.96	66.5	57.9	56.87	57.02	90.13
Abca1	74.09	65.02	51.44	35.45	83.06	43.64	40.34	33.54	43.59	29.78	28.65	17.19
Prkra	74.08	67.61	55.78	40.75	37.5	49.95	50.26	50.56	52.06	45.92	42.87	42.62
Ccm2	7.41	9.91	29.37	42.27	31.77	46.33	40.93	35.41	37.18	48.51	54.14	59.99
Kif24	7.41	10.66	5.77	5.56	7.34	8.89	5.35	5.01	7.69	6.57	4.61	3.75
Zbtb8a	7.41	10.15	6.65	8.64	8.87	12.27	6.39	7.71	10.31	14.61	6.83	9.5
Ankrd13c	74.06	59.85	47.5	37.57	32.15	31.86	31.82	31.47	37.16	29.16	28.22	23.02
Vkorc1l1	74	69.86	58.86	48.69	53.67	41.63	48.15	63.57	53.29	38.05	49.4	42.54
Wwp1	73.99	55.77	40.6	28.73	41.49	24.1	26.78	27.88	33.83	22.69	21.24	15.44
Msl3	73.97	55.34	45.84	35.02	34.11	38.64	41.09	34.71	44.58	33.12	35.95	24.66
Ccdc104	73.96	78.25	55.82	54.68	34.96	49.03	53.35	57.76	45.76	50.34	46.94	49.62
Clec2g	73.95	117.97	29.51	34.65	57.24	62.44	24.9	42.92	47.79	63.56	16.72	23.21
Coro1b	73.95	118.1	197.28	461.03	177.27	275.32	293.71	364.22	198.28	343.43	397.99	584.13
Tmem5	73.94	51.07	59.83	36.93	42.77	33.58	51.48	46.68	46.48	34.74	49.73	43.88
Fam168b	73.9	75.36	88.49	76.69	73.18	83.95	83.76	78.2	78.78	71.68	75.83	62.9
Rbm26	73.88	57.95	44.2	37.03	61.01	34.81	39.42	36.96	37.86	28.05	29.7	23.31
Cyth1	7.39	6.57	8.95	10.86	11.95	12.04	10.92	9.95	9.23	13.09	12.79	15.19
Gvin1	7.39	6.15	4.21	4.53	6.03	2.68	2.72	5.13	4.95	3.62	2.91	3.32
Klhdc9	7.39	4.2	5.26	4.6	3.71	4.79	5.14	4.69	7.13	4.72	5.3	4.59
Parp3	7.39	4.41	11.07	11.45	12.87	8.11	13.05	10.61	9.67	9.98	24.57	17.29
Atp6v0d1	73.84	98.15	109.09	127.27	65.27	95.46	111.53	131.63	93.28	109.31	138.45	145.84
Cnot6l	73.83	50.87	37.77	23.46	36.86	23.7	23.08	22.37	23.7	13.88	15.61	8.02
Ipo9	73.8	78.73	78.55	71.31	60.86	74.22	66.6	70.18	74.41	67.68	61.23	52.43
Vps4a	73.79	71	63.93	52.32	44.49	57	64.76	66.6	64.84	56.47	61.53	57.2
Esyt2	73.72	66.42	51.27	42.92	50.49	33.98	36.58	40.18	32.3	31.07	27.86	26.75
Zfp292	73.72	59.3	42.27	33.7	39.88	28.57	28.75	33.51	28.27	22.12	20.26	17.88
Tomm6	73.7	80.66	121.83	144.98	76.74	143.34	174.62	153.21	153.68	158.14	218.04	262.1
Psma6	736.85	694.05	504.7	361.28	294.95	447.68	433.73	478.17	557.78	462.55	395.79	384.01
Tspan12	73.68	81.38	40	27.81	37.86	40.46	28.14	32.69	25.38	23.9	21.8	18.2
Cdkn2b	7.37	5.4	5.26	5.72	4.15	4.45	6.24	5.23	3.96	5.45	13.3	11.58
Nedd4l	7.37	6.32	4.07	3.81	5.69	5.76	3.59	3.52	6.57	6.5	3.83	3.47
Ano1	73.63	66.34	92.91	98.08	123.27	65.06	82.12	86.86	68.71	49.66	76.99	68.71
Glt25d1	73.61	69.92	79.42	100.09	135.37	96.89	88.22	92.34	78.21	89.83	86.93	93.46
Eftud2	73.59	92.26	125.38	134.01	101.4	134.69	128.52	114.73	119.03	131.46	130.39	116.1
Foxred2	7.36	6.26	8.16	6.5	14.11	7.44	8.38	6.01	8.7	5.95	7.02	5.04
Lmnb2	7.36	9.06	20.19	46.56	44.31	45.57	37.71	27.88	30.35	58.72	57.67	58.28
Mrpl38	7.36	17.47	43.01	61.13	37.1	65.27	55.76	63.06	57.01	73.52	82.14	126.05
Npm1	7357.41	5383.58	6537.36	3898.95	2960.42	2931.32	4649.5	4205.78	4089.02	2977.11	4099.48	3117.76
Senp2	73.56	66.57	57.23	42.85	46.84	43.46	45.44	48.8	54	40.2	39.2	36.39
Tpp1	73.49	92.27	112.8	113.91	112.55	85.4	106.33	134.04	84.59	80.75	114.29	124.52
Mks1	7.35	14.5	9.6	12.74	16.27	19.02	10.12	15.17	16.41	19.47	11.99	17.65
Pex10	7.35	6.32	12.22	12.5	11.01	11.38	13.22	11.58	9.79	12.43	15.85	16.64
Azi2	73.43	63.29	43.54	35.16	51.2	35.39	36.81	44.25	40.51	34.35	33.73	32.27
Dhodh	7.34	6.67	14	20.46	17.58	17.98	20.87	19.43	15.26	21.27	26.62	24.67
Mapk4	7.34	10.02	6.43	9.96	7.36	9.16	5.72	7.13	9.23	9.82	7.79	8.2
Sec31a	73.37	75.65	100.72	104.74	79.32	84.77	101.39	96.22	85.26	85.24	106.39	98.08
Incenp	73.35	80.06	101.02	108.34	114.42	121.35	96.98	87.1	108.62	120.17	112.77	99.12
Psma2	733.25	606.08	515.13	382.71	318.23	432.27	466.7	509.8	620.22	459.49	429.12	456.44
Fbxo22	73.27	89.86	77.43	74.97	60.37	77.37	70.2	84.6	81.72	86.24	78.71	82.1
Sec22b	73.23	67.47	55.75	39.64	29.69	41.68	46.59	43.41	50.31	42.98	47.68	42.38
Trappc4	73.23	86.78	97.3	85.37	53.5	85.34	99.28	103.72	100.24	90.14	109.99	116.56
6430527G18Rik	73.22	72.33	52.91	78.92	54.76	60.71	49.39	58.58	53.69	81.58	95.34	161.41
Cchcr1	7.32	9.34	18.83	48.69	66.77	42.97	36.4	34.22	32.34	52.88	59.33	75.39
Fbxo32	7.32	5.96	2.08	1.92	4.57	4.05	2.52	2.34	4.11	3.92	1.43	1.66
Mblac2	7.32	6.58	4.66	3.73	4.49	3.06	2.73	3.7	2.72	2.57	1.99	2.12
Rdh1	7.32	10.16	6.8	4.25	10.4	6.49	5.5	5.64	5.76	6.49	5.03	4
Synj1	7.32	8	6.74	6.91	6.31	6.55	6.17	7.69	6.63	7.34	6.15	6.68
Uqcrb	731.83	518.29	471.6	428.09	277.95	304.32	424.3	569.17	475.61	354.06	419.04	572.65
Ndufb2	73.18	77.42	84.23	84.67	57.37	101.53	138.42	151.67	113.3	106.65	125.32	237.02
Lsm14b	73.17	65.99	51.02	55	50.24	63.84	47.71	45.39	47.57	61.21	39.11	38.35
Pde9a	73.14	82.38	39.08	46.82	86.1	119.32	44.4	47.06	102.39	102.8	32.95	42.81
Umps	73.13	68.9	74.82	68.71	59.56	66.08	73.94	64.92	70.7	68.62	76.69	65.5
Chi3l1	7.31	19.88	4.71	9.55	12.16	25.53	5.96	10.34	12.78	29.26	8.57	14.12
Eif4enif1	73.01	79.61	77.24	62.67	54.53	65.18	65	66.99	74.51	64	62.99	61.94
Cdc73	73	59.2	48.43	37.49	33.75	31.88	37.64	36.6	40.03	28.86	32.78	23.82
B930041F14Rik	7.3	8.19	15.81	18.94	23.15	22.57	21.91	14.68	22.77	24.63	23	23.27
Mafk	7.3	6.74	9.08	15.42	17.94	13.61	12.39	9.62	14.43	18.68	20.09	21.35
Slc2a12	7.3	8.97	3.78	6.55	8.23	6.48	3.2	7.46	5.83	6.31	2.44	6.69
Slc35b2	7.3	12.7	29.49	32.1	30.76	35.41	39.62	31.85	24.78	31.44	45.04	44.32
Nol10	72.99	65.94	54.32	40.71	39.24	44.43	39.88	39.83	53.01	45.75	35.37	29.9
Nipbl	72.98	58.38	40.21	28.18	46.76	31.11	28.04	28.28	32.36	22.82	19.36	14.4
Avpi1	72.95	81.03	85.65	151.65	113.9	137.58	119.74	113.23	126.71	183.51	214.45	307.05
Ccnc	72.95	68.37	48.95	38.81	37.67	33.55	34.25	40.9	35.95	31.7	28.2	26.55
Naa30	72.95	67.57	44.42	34.39	32.31	26.98	29.04	34.48	29.34	24.49	21.57	20.8
Pmaip1	72.95	71.75	61.1	54.25	31.32	43.55	53.01	63.69	59.18	69.28	54.72	53.41
Nme7	72.93	80.25	61	56.03	35.35	60.04	55.93	66.04	61.76	56.99	53.2	53.34
Mllt1	7.29	11.16	21.13	49.77	32.91	44.51	36.16	27.63	25.03	54.63	55.6	60.51
Pold4	7.29	10	12.07	24.58	27.62	35.58	21.64	20.57	19.89	31.89	20.08	33.24
Akap7	72.9	75.52	34.64	24.84	41.67	39.02	28.97	28.68	45.75	38.15	20.18	16.3
Raf1	72.86	94.4	99.05	110.37	80.28	107.32	97.46	120.04	100.77	98.45	104.99	124.62
Atp5a1	728.49	638.65	745.15	833.68	729.35	850.53	889.03	839.15	807.82	807.4	838.32	849.05
L1td1	728.21	595.74	440.16	292.96	337.86	355.66	314.74	271.83	481.84	346.99	272.41	203.58
Pus7l	7.28	6.56	8.79	7.72	5.75	6	9.45	6.49	6.16	6.6	9.43	6.92
Wdr83	7.28	8.9	19.83	31	22.19	32.07	28.59	30.64	22.63	36.32	36.54	47.59
Fez1	72.77	84.77	57.42	39.07	56.23	77.09	57.73	43.5	67.17	53.19	37.67	30.27
4930453N24Rik	72.71	71.8	56.44	45.02	31	45.51	46.39	52.35	51.61	56.51	53.94	48.09
Fam129a	7.27	15.51	2.98	7.53	7.44	14.85	2.7	6.32	8.01	15.8	3.78	5.49
Gm6654	7.27	5.04	5.34	3.62	8.72	3.78	6.54	6.53	3.06	3.15	3.77	4.73
Ufd1l	72.69	72.35	74.62	69.56	53.49	64.86	76.46	86.24	82.01	66.71	71.99	74.56
Cks2	726.33	542.72	413.14	394.24	363.91	448.75	492.98	542.46	532.45	494.87	490.42	543.26
Cat	72.62	83.78	72.36	80.93	51.19	72.14	64.06	71.71	62.06	74.65	70.44	72.99
Zfyve19	7.26	10.88	19.7	29.37	22.36	30.76	27.35	29.33	23.29	30.65	30.73	37.41
Zfp60	72.58	65.81	45.25	29.95	28.54	28.81	29.72	31.14	30.05	23.39	22.31	17.4
Elovl6	72.54	76.08	65.1	69.47	51.6	48.26	50.77	68	47.67	42.57	46.25	49.28
Mrps36	72.52	73.2	86.15	73.27	55.6	88.27	97.09	104.32	81.12	94.22	97.49	110.86
Psmd4	72.52	98.31	194.72	212.47	123.1	220.53	219.7	218.28	216.7	248.06	270.04	330.7
Wdr18	7.25	8.71	20.31	42.04	29.64	34.76	32.39	30.27	26.14	45.43	52.81	63.44
Tial1	72.49	65.36	56.38	45.66	52.16	36.83	47.38	56.97	44.05	35.54	41.13	41.44
Asxl1	72.47	63.65	67.57	53.16	54.48	47.01	55.64	49.69	48.6	42.28	47.47	37.86
Ergic2	72.47	69.94	53.04	41.67	47.61	39.1	44.99	47.64	43.32	36.42	42.02	36.44
Cwc22	72.46	62.76	56.35	43.92	37.72	39.74	45.68	42.24	50.46	37.95	39.91	32.61
Cnst	7.24	8.77	5.66	7.36	7.21	8.5	4.87	6.64	6.8	8.58	5.73	6.94
Grk5	7.24	5.06	5.03	4.59	4.87	4.11	4.4	4.25	6.5	3.85	4.79	4.17
Nhlrc3	7.24	8.2	7.44	7.16	11.01	7.8	6.25	7.19	7.13	5.66	8.11	6.6
Rundc1	7.24	9.22	9.87	12.81	12.1	14.69	12.69	13.66	11.72	16.56	14.47	17.61
Smpd1	7.24	9.51	14.67	19.17	19.04	20.33	17.92	16.88	13.62	20.06	24.56	19.58
Mrps2	72.35	69.36	81.93	66.64	45.8	57.72	68.37	66.93	62.91	59.66	72.96	72.38
Pgp	7.23	8.32	9	17.45	10.93	13.07	13.72	12.49	13.57	16.72	29.31	57.82
Clcn3	72.31	67.4	58.31	40.85	60.6	36.84	42.28	44.54	39.73	33.7	32.44	25.46
Sgms1	72.31	73.62	65.72	59.28	47.98	47.77	52.55	64.72	52.18	49.32	49.14	49.78
Ctbp1	72.3	71.39	91.53	161.54	111.7	125.47	134.04	102.03	92.17	155.8	184.16	192.73
Ptplad1	72.28	60.5	65.24	41.35	51.74	36.39	50.79	49.25	44.74	34.88	54.59	35.75
Mgst2	7.22	7.97	5.53	4.33	8.63	9.17	7.33	7.54	11.42	13.57	4.18	6.99
Nup210	7.22	6.69	15.88	12.43	23.6	10.58	16.56	9.12	7.87	6.96	12.71	7.29
Slc16a7	7.22	6.82	4.08	4.27	3.6	3.22	3.05	3.68	3.33	2.47	2.13	1.98
Polr2d	72.2	99.94	153.24	128.71	68.02	119.35	167.48	145.76	129.43	123.05	167.1	162.69
Me1	72.18	53.62	59.39	40.79	46.68	36.46	49.56	42.29	54.55	38.52	42.35	33.08
Wls	72.16	65.43	89.02	65.73	56.68	36	71.75	80.03	46.72	34.2	91.19	67.52
Arhgef11	7.21	10.17	14.86	17.43	16.06	18.64	15.9	15.99	13.89	17.5	14.78	15.47
Cpsf2	72.06	60.71	56.56	43.62	35.3	40.48	44.74	41.3	49.68	38.39	37.2	29.16
E130311K13Rik	7.2	6.72	5.49	5.22	6.09	6.25	5.4	4.84	4.76	5.21	5.2	4.78
Gramd4	7.2	5.47	7.97	7.75	19.31	12.96	11.54	6.81	14.7	13.44	14.45	8.5
Ppapdc1b	7.2	9.04	12.02	13.34	11.97	10.38	12.72	14.25	9.45	10.88	19.59	20.18
Fbxl5	71.99	77.45	50.48	45.48	45.53	43.57	39.69	57.85	43.57	44.83	37.84	41.81
Phf5a	71.98	79.59	115.99	96.08	67.03	115.53	128.52	118.85	145.59	124.94	139.91	136.71
Rpl41	719.46	714.13	3144.8	6951.19	3077.21	6155.04	6886.87	5350.1	3832.37	6346.2	7311.44	9391.57
Csad	7.19	7.83	8.64	17.83	18.71	20.4	14.3	16.76	15.32	24.49	18.75	26.98
Sharpin	7.19	8.23	18.33	27.51	25.05	25.47	26.67	24.08	20.51	28.11	33.89	44.58
Srf	7.19	6.87	12.37	21.79	17.29	21.38	18.84	13.59	15.57	24.96	26.88	28.28
Syngr1	7.19	10	18.61	38.73	37.84	39.91	33.62	27.82	24.1	46.1	45.32	61.19
Las1l	71.88	76.53	66.94	64.06	59.56	67.59	62.37	63.55	60.09	59.45	54.67	53.63
Copg	71.86	86.86	124.32	127.2	87.26	115.08	121.65	118.9	98.22	105.21	123.82	113.34
Tceb2	71.84	81.38	170.65	741.95	430.55	379.86	422.08	262.16	219.85	713.34	966.06	1344.94
2900092E17Rik	7.18	10.45	30.11	53.5	46.11	50.28	47.8	44.36	41.76	65.92	59.4	81.57
Cbx2	7.18	9.47	9.96	8.94	11.57	12	10.66	8.08	14.24	11.99	12.46	9.24
Leng1	7.18	7.41	10.14	15.37	10.76	12.09	12.11	11.01	9.7	15.22	16.49	19.8
Lrrc2	7.18	3.63	5.72	4.2	4.44	3.74	7.2	5.37	6.81	4.39	3.92	4.57
Lix1l	71.83	61.24	58.03	43.51	46.42	54.56	57.58	48.68	53.72	40.72	47.5	35.94
Eif2d	71.82	71.81	97.15	115.89	86.5	121.05	111.64	106.04	109.77	121.26	125.22	127.58
Metap1	71.79	74.9	67.89	52.43	46.76	60.54	59.07	62.57	65.47	58.09	58.52	44.69
Actr1a	71.75	80.27	96.27	111.09	83.79	120.17	104.96	101.74	106.48	119.71	110.13	111.02
Zc3h12c	7.17	4.1	5.96	2.37	4.31	2.05	3.33	2.49	2.92	1.37	2.73	1.09
Dock11	71.73	57.1	49.8	42.67	33.76	24.77	32.89	41.43	23.66	17.96	22.74	21.43
Rap1gap2	7.16	11.02	8.81	12.88	11.36	16.94	9.58	12.83	10.75	14.18	9.14	11.37
Rps6kc1	7.16	10.09	13.62	14.82	10.35	12.48	13.08	12.13	11.47	12.94	15.09	14.02
Syvn1	7.16	13.86	18.98	28.44	36.89	22.86	21.3	23.49	20.69	28.55	39.84	47.27
Slk	71.6	57.69	43.15	35.73	49.82	36.15	34.65	35.36	38.38	30.62	29.1	25.65
Chuk	71.55	63.89	44.03	35.53	39.51	36.55	37.11	42.22	45.11	36.46	31.29	25.71
Gipc1	7.15	7.27	21.74	74.08	43.72	45.95	50.08	39.89	25.89	62.43	106.56	137.87
Hspa2	7.15	5.56	6.31	11.13	7.92	9.11	7.73	6.72	4.63	8.62	9.72	10.57
Zbp1	7.15	10.08	6.17	11.4	7.61	17.52	5.49	16.59	16.04	26.18	11.1	23.59
Hspa9	715.38	607.46	604.89	390.14	351.6	342.42	437.6	404.53	435.89	329.69	390.95	301.06
Mcm2	71.5	72.72	99.66	134.84	98.04	118.33	119.95	100.47	119.97	134.61	147.78	134.54
Bod1	71.48	77.93	81.51	75.85	62.22	100.88	87.58	90.61	101.44	107.42	85.58	102.85
Melk	71.48	71.8	58.98	45.52	42.66	58.14	51.06	46.81	64.53	53.96	40.97	35.28
Mllt4	71.48	68.88	67.5	55.35	62.62	53.47	55.4	53.42	51.6	47.76	53.05	38.33
Nf2	71.47	70.94	112.08	117.85	69.92	86.3	111.25	114.03	77.22	71.39	91.6	92.28
Zfp592	7.15	9.1	12.01	12.37	10.97	11.61	11.25	11.83	11.32	11.14	13.41	12.87
Eif2s2	714.23	679.29	561.77	582.06	331.71	422.99	477.22	725.5	551.27	511.07	471.17	626.62
Fam18b	71.42	70.64	42.35	38.73	49.31	46.8	45.88	51.89	43.44	40.44	35.46	35.69
Chtf8	71.4	71.2	110.33	112.93	108.13	125.64	135.85	106.43	131.98	121.14	144.12	112.33
Ccnl2	71.37	65.29	82.87	90.13	187.45	90.51	104.61	115.15	98.22	97.74	123.25	137.02
Slc25a11	71.37	95.21	115.84	103.03	71.25	118.7	124.23	118.93	116.02	112.17	129.9	117.07
8430410K20Rik	71.36	67.83	54.43	41.3	31.39	38.3	40.4	40	47.01	39.3	40.42	32.02
Atp8a1	7.14	4.36	9.33	8.3	6.47	2.93	7.96	9.56	3.88	2.54	6.05	6.01
Cdan1	7.14	7.05	10.3	13.27	12.96	10.7	12.59	13.76	8.88	11.23	12.52	15.5
Taok1	71.33	61.95	37.82	29.43	34.21	21.63	19.73	22.14	22.77	19.4	13.17	13.09
2810021J22Rik	7.13	6.83	6.07	5.38	5.14	5.71	5.58	5.8	4.54	5.21	5.5	5.07
Sik2	7.13	5.56	6.6	6.38	8.31	7.66	6.13	5.66	6.23	5.96	6.2	3.6
Sipa1l2	7.13	10.4	10.23	13.72	12.91	14.93	12.2	9.56	10.88	14.06	11.28	10.04
Mtap4	71.25	74.51	68.03	67.31	63.16	67.28	57.79	61.79	73	70.76	62.99	57.94
Rnf11	71.25	59.44	52.99	41.76	33.06	31.46	43.1	48.94	38.48	34.35	45.67	38.99
Aph1a	71.24	77.75	93.56	100.71	82	94.83	108.98	104.02	86.81	92.62	120.06	122.97
Fam76b	71.23	65.38	48.6	36.03	52.86	33.41	36.49	44.51	39.81	30.96	31.27	28.78
Mbp	71.22	64.37	99.63	197.6	122.61	120.53	135.43	146.7	92.96	109.4	154.49	177.43
Fcho2	71.2	55.93	37.43	30.64	51.41	26.84	27.76	36.6	29.44	22.43	23.26	17.81
Fadd	7.12	10.64	11.71	9.95	6.48	10.59	10.39	11.67	8.36	10.63	11.62	14.82
Mapkbp1	7.12	8.43	8.49	11.23	13.97	12.94	10.18	12.21	12.76	13.01	13.08	12.06
Mctp2	7.12	4.61	4.54	3.73	4.52	2.87	3.94	3.51	2.64	2.39	2.52	1.7
Ndst2	7.12	9.8	11.61	15.08	17.35	16.13	13.78	14.44	13.02	14.48	16.58	16.28
Rbm19	7.12	8.7	17.29	27.54	16.8	22.3	21.8	18.97	20.72	25.83	29.96	28.84
Zfyve26	7.12	7.86	9.68	12.51	13.48	11.47	10.4	11.91	9.36	10.66	11.13	11.2
Nup160	71.13	60.73	48.26	34.33	37.11	33.91	34.58	36.59	38.64	30.29	27.33	22.96
Thoc1	71.11	66.77	51.86	40.34	42.7	33.96	41.46	52.69	48.11	41.17	40.63	42
Ddx39	71.1	92.64	159.85	160.45	98.68	147.88	186.81	184.47	167.92	180.31	202.52	211.79
Gm13157	71.09	69.92	37.42	34.98	34.74	26.45	26.01	44.57	26.19	24.3	21.37	23.46
Pphln1	71.04	59.08	57.39	41.15	35.14	34.37	40	40.23	40.23	31.59	29.18	24.62
Cdc23	71.02	67.93	63.85	48.49	44.65	47.49	55.97	56.17	62.14	46.9	56.74	44.59
Ubl5	71	95.1	104.03	85.28	62.53	107.18	96.78	105.94	119.45	105.84	104.31	128.04
Wwtr1	70.97	60.29	75.77	73.47	37.68	40.91	61.38	69.1	38.61	35.11	58.51	55.19
4930548H24Rik	7.1	16.4	6.89	9.33	10.82	17.64	8.79	11.91	13.8	16.66	9.3	14.46
Arhgef1	7.1	8.16	17	59.06	52.01	40.87	32.85	31.76	24.7	60.61	66.48	91.05
Thbs1	7.1	3.14	11.25	5.64	12.17	2.91	9.73	4.6	14.31	6.95	16.8	5.71
Birc6	70.96	66.24	59.75	51.7	53.67	45.93	46.38	48.96	40.14	34.53	34.48	28.73
BC056474	70.94	93.9	123.6	130.18	104.88	149.37	128.95	124.87	134.61	156.05	141.82	177.44
Cast	70.87	73.04	67.65	59.18	47.17	49.12	56.04	63.65	45.37	42.09	53.41	48.56
Efna1	7.09	7.09	7.52	9.5	13.91	12.12	11.07	10.67	12.36	10.43	11.6	12.38
Vps13c	7.09	6.93	6.85	6.34	7.47	5.81	6.36	6.9	3.93	3.52	4.07	3.04
Supt6h	70.81	70.08	78.73	75.26	70.26	71.79	71.56	65.27	75.5	68.61	73.69	59.72
Fam122a	7.08	7.8	9.17	8.15	8	10.65	11.18	9.15	9.99	10.29	11.8	12.42
Wdr45l	70.75	68.62	72.16	64.01	48.4	59.1	75.49	73.58	70.72	61.36	78.83	66.55
9130011J15Rik	70.74	75.42	73.17	51.28	46.44	55.12	63.29	61.51	68.47	53.01	56.98	45.72
Eri1	70.73	62.06	45.88	30.23	29.36	29.75	32.55	32.65	37.07	28.12	26.82	21.1
Hk2	70.72	72.58	72.01	69.42	67.3	76.93	59.82	51.6	66.1	66.16	47.97	42.68
Atxn7l1	7.07	8.95	6.98	8.52	6.95	10.33	8.28	8.11	9.95	11.53	7.8	9.47
Cyb5d2	7.07	7.6	7.1	4.95	5.7	5.71	6.26	5.84	5.85	5.38	5.41	3.43
Ptpn12	70.65	64.71	45.56	42.26	46.73	41.61	41.07	48.51	56.67	43.71	42.62	39.35
Ppp1r8	70.6	79.57	99.1	93.75	62.54	87.78	104.85	93.83	102.87	94.49	119.27	104.08
E130309D02Rik	7.06	7.24	17.09	34.32	22.63	22.44	31.89	22.69	19.99	30.1	48.42	50.13
Kptn	7.06	9.7	8.02	15.51	11.34	14.28	11.25	13.04	13.26	16.03	16.01	20.2
Msc	7.06	17.99	7.86	12.33	7.97	17.05	9.55	13.13	15.19	17.8	14.17	23.65
Slc39a14	70.57	59.07	51.61	32.8	106.9	59.04	49.54	35.86	70.13	53.19	41.65	27.29
Ppia	7051.31	6629.43	7202.22	5832.6	3750.78	6034.36	7220.36	6581.77	6858.98	6396.94	7617.84	7775.63
Ccdc84	7.05	10.37	13.62	10.85	15.54	9.19	11.13	17.47	15.25	12.11	17.45	24.05
Slc38a4	7.05	7.75	0.82	2.11	6.32	4.9	0.7	2.53	10.52	9.11	1.58	6.85
Tceal1	7.05	9.03	6.06	7.36	4.59	8.04	5.13	10.78	4.71	6.56	3.71	6.11
Mpped2	70.47	59.97	60.56	43.04	33.31	33.61	44.02	48.5	57.07	30.83	38.83	33.08
Vprbp	70.46	64.99	47.62	37.69	40.53	45.47	39.16	39.29	47.56	40.75	33.9	26.95
2610507B11Rik	70.45	76.8	80	71.43	69.52	65.02	64.66	63.49	69.31	60.34	57.56	49.8
Zfp317	70.44	79.38	53.03	44.36	41.35	38.57	34.57	44.85	33.97	32.86	27.36	24.14
Rps4x	7041.67	5677.2	6035.02	4189.42	2849.18	3703.89	5021.45	5286.63	5110.11	3358.76	4460.39	4366.05
Gstm2	70.41	101.92	76.07	92.94	56.85	101.43	82.58	118.33	114.45	110.27	79.97	132.69
Rars2	70.41	59.09	62.83	44.7	42.95	40.05	53.64	53.29	50.15	38.89	46.97	40.36
Pfkfb1	7.04	7.8	5.56	5.53	4.93	6.8	4.67	6.16	8.04	6.13	4.31	5.9
2900010M23Rik	70.36	80.09	61.7	149.45	84.85	149.22	103.18	124.67	128.14	219.33	181.63	318.74
Enox2	70.33	69.07	56.64	35.51	33.22	41.55	46.39	39.97	40.38	25	30.65	22.12
Ppp2r5d	70.3	79.62	91.37	92.67	84.94	111.61	97.88	87.52	113.92	105.62	97.65	93.78
Cant1	7.03	7.75	15.14	30.61	28.74	30.2	24.38	21.14	19.27	33.43	30.8	33.74
Cntrob	7.03	8.11	10.33	17.99	22.51	20.49	16.8	13.92	12.58	20.25	19.67	21.45
Qsox1	7.03	9.82	15.69	15.58	30.7	23.17	17.89	15.41	16.49	19.27	19.87	17.51
Dusp6	70.27	67.35	7.03	6.27	47.4	54.95	7	6.16	55.86	58.35	7.64	7.92
Opa1	70.27	63.08	52.35	38.75	45.8	38.84	42.07	41.4	43.04	33.49	34.08	28.06
E2f6	70.26	56.69	43.47	37.47	48.7	50.69	46.56	44.3	66.82	53.08	45.69	40.11
E130303B06Rik	7.02	6.81	9.62	23.4	29.53	23.64	20.49	16	21.06	35.34	32.88	44.17
Ppil3	70.12	75.52	70.91	56.24	33.58	45.16	63.34	70.3	46.26	51.7	57.51	66.99
Tmem69	70.11	41.44	61.91	39.26	37.37	29.38	60.11	47.77	50.52	35.31	36.52	34.77
Casp8	70.09	55.37	42.91	33.17	29.06	32.68	30.2	37.1	43.23	34.49	32.44	33.51
Blvrb	7.01	8.46	23.28	69.62	30.35	54.91	43.78	41.6	20.5	84.4	92.65	141.87
Cyp4f17	7.01	5.54	10.82	15.4	26.97	13.21	15.34	10.77	8.43	15.27	17.19	18.07
Kank3	7.01	5.44	14.02	17.92	17.64	14.98	19.76	16.99	14.02	15.81	23.15	26.71
Ywhaq	700.16	662.68	511.14	426.28	290.63	413.7	464.17	526.18	517.66	448.62	434.67	424.2
Nck1	70.01	52.52	76.24	44.98	29.91	27.87	57.47	53.95	38.95	25.09	69.09	42.24
Arap1	7	8.4	17.71	32.39	26.35	31.74	24.92	23.95	18.2	30.3	28.99	34.83
Rpap1	7	8.16	13.51	26.75	27.07	25.06	21.39	18.63	15.69	27.51	27.34	25.95
Serpinb3a	7	3.82	7.81	4.96	6.29	1.4	5.45	6.39	4.18	1.17	6.35	6.51
Cops8	69.91	85.14	95.37	91.95	72.47	105.42	98.62	101.97	108.1	105.38	106.95	100.25
Trpc4ap	69.91	70.69	74.09	85.32	72.95	87.78	84.43	74.01	76.57	84.37	86.39	81.27
Msln	6.99	8.35	13.63	9.32	48.33	26.77	15.23	11.6	39.01	41.44	27.16	19.06
Sema4b	6.99	11.26	15.27	40.36	44.56	33.12	18.48	26.24	19.15	42.52	27.04	43.34
Zbtb7c	6.99	12.24	8.25	18.76	17.92	25.73	10.63	15.05	14.16	23.96	11.66	20.43
Ubqln2	69.89	63.85	49.38	53.34	46.47	45.01	47.56	48.68	52.93	51.52	47.06	41.9
Sepp1	69.87	55.9	62.1	60.47	41.39	40.95	61.36	60.19	31.57	30.99	41.14	34.3
Cmah	698.69	1020.09	517.87	593.49	398.29	377.69	326.55	564.69	261.46	361.99	218.57	276.45
Kirrel	69.86	65.23	37.25	38.66	118.38	69.85	34.09	35.61	86.81	65.69	38.83	32.17
Obfc2b	69.85	76.42	118.45	145.08	94.64	141.5	148.42	126.65	116.04	147.98	186.96	185.11
Zfand1	69.85	71.26	63	48.04	46.59	52.79	55.22	64.06	48.18	44.61	41.03	38.19
Kdm5b	69.8	64.49	47.36	34.12	45.98	40.67	35.56	31.47	46.49	35.37	27.63	20.46
Irf2bp1	6.98	10.29	12.87	19.75	13.97	19.75	18.07	15.03	16.12	23.64	34.13	46.64
Klhl23	6.98	5.42	4.23	1.7	3.27	2.97	3.59	1.65	3.3	2.41	2.14	0.92
Pigb	6.98	9.57	11.59	8.21	13.9	9.89	10.88	10.34	9.63	10.59	10.7	10.3
Tradd	6.98	6.19	9.05	19.82	12.91	17.5	17.24	15.9	10.85	27	34.17	45.21
Cyp20a1	69.79	66.15	89.3	61.06	56.48	40.27	70.5	67.11	47.5	36.25	62.39	42.13
Cdk8	69.78	52.85	51.71	40.57	43.96	36.28	47.29	42.46	43.95	39.84	46.6	39.7
Alg10b	69.76	58.07	50.48	34.73	53.29	31.34	37.69	31.4	35.03	22.98	29.68	14.95
Spag9	69.76	61.58	54.84	45.25	45.37	35.44	43.21	47.87	36.53	27.96	34.26	26.21
Rps6kb1	69.75	57.29	53.67	33.2	45.67	32.14	41.08	39.73	42.13	30.67	35.34	26.86
Rg9mtd1	69.74	51.95	52.45	37.32	37.28	31.29	43	40.58	45.64	34.19	48.44	38.59
Srsf12	69.74	60.41	54.29	37.6	51.91	38.31	40.21	41.97	42.73	35.11	34.91	29.04
D9Ertd402e	6.97	7.37	5.89	5.89	6.2	6.89	5.31	7.36	4.91	5.42	5.52	5.06
Mid1	6.97	6.94	12.23	6.09	8.01	8.01	8.18	8.94	8.18	8.24	12.49	9.01
Slc35d2	6.97	7.26	7.37	9.17	5.13	5.57	7.63	13.08	4.82	5.68	7.07	8.67
Thumpd2	6.97	8.03	10.49	8.62	6.73	6.97	10.46	8.9	9.29	6.99	9.51	7.83
Zmat3	69.7	53.48	73.03	47.87	39.41	36.16	45.28	35.46	39.71	32.35	35.85	28.8
Rpl15	696.96	575.99	1038.19	1221.21	764.62	1055.43	1348.4	1100.48	1033.96	1152.26	1403.07	1503.73
Smarcb1	69.68	96.2	93.08	117.27	90.38	132.24	99.88	95.37	112	142.87	107.15	137.88
Mrps22	69.67	56.11	44.28	37	39.31	40.26	44.72	44.59	56.3	43.34	41.05	46.12
Kdelc1	69.65	50.54	59.14	34.59	63.56	36.51	54.31	40.46	48.86	34.34	46.68	32.62
Top3b	69.63	74.24	82.29	62.38	104.42	99.05	83.3	70.34	125.79	90.85	87.1	70.37
Fkbp11	6.96	4.56	18.31	15.18	28.46	10.62	29.92	17.15	14.88	11.67	32.81	27.55
Gstm7	6.96	8.55	7.12	6.2	8.43	12.59	5.92	8.15	10.41	9.58	4.92	5.77
Por	6.96	9.87	21.57	69.56	56.28	34.12	34.56	38.71	20.49	41.1	59.44	90.18
Slc12a8	6.96	8.03	5.09	7.73	11.72	10.62	4.88	6.95	10.54	13.52	5.12	7.69
Tgfbrap1	6.96	8.22	10.12	11.15	8.03	8.82	10.55	11.13	9.36	9.38	12.13	11.34
Uqcr11	6.96	11.93	84.56	296.01	170.66	190.67	316.63	164.05	97.46	301.24	555.72	785.43
Arhgap19	69.59	65.67	55.86	40.17	43.81	53.06	48.11	40.51	54.15	43.73	35.71	25.86
Capn7	69.58	62.48	48.04	34.01	37.32	31.21	35.63	39.76	34.84	30.58	28.95	28
Mina	69.58	92.05	42.87	40.59	40.9	63.29	42.06	50.4	68.26	76.33	38.37	45.12
Tada2a	69.58	58.2	48.92	44.26	55.88	56.82	48.74	49.12	55.17	50.65	43.18	43.06
Snx17	69.55	75.21	87.14	109.62	79.31	98.69	109.81	109.9	98.88	121.94	131.63	140.84
Smyd2	69.54	67.01	116.36	114.41	78.53	97.13	127.78	132.63	116.03	85.64	124.44	148.1
Ebna1bp2	69.53	66.59	93.71	79.48	60.8	86.36	103.63	83.02	96.57	93.86	113.42	100.7
Lrrc40	69.53	62.22	44.78	31.92	32.76	31.96	37.02	32.65	39.56	28.33	28.05	19.31
Morf4l2	695.3	583.45	603.2	497.94	338.65	441.79	555.44	553.9	476.12	413.49	475.06	387.1
Fgfbp1	695.25	780.61	730.95	646.03	998.47	783.15	649.04	691.32	1177.05	846.82	867.75	740.03
Rnf14	69.51	76.54	63.72	57.48	44.28	56.01	55.2	68.93	61.56	53.99	57.39	50.32
Tlk2	69.51	56.86	52.66	42.04	35.09	35.47	41.79	44.05	45.09	32.8	35.49	30.47
Esr1	6.95	5.47	8.7	6.31	4.36	2.43	5.71	4.18	2.52	1.19	3.12	2.39
Ggcx	6.95	7.92	10.16	9.93	13.32	8.17	10	9.82	7.87	7.2	8.91	10.69
Mnt	6.95	7.96	10.09	19.65	23.18	23.37	14.33	13.86	14.64	24.89	22.52	23.31
Panx1	6.95	6.48	12.88	9.32	7.53	6.25	9.83	10.64	8.35	5.66	12.3	11.38
Rrp12	6.95	8.37	18	23.19	16.97	18.79	22.18	17.39	18.49	23.83	27.65	23.82
Tmem229b	6.95	4.73	5.46	2.51	6.41	5.04	5.43	2.58	6.72	4.39	4.47	2.01
Ttc21b	6.95	5.62	13.96	7.29	3.91	3.72	11.39	7.58	4.3	3.17	8.63	4.11
Apobec1	69.5	117.58	67.78	99.68	48.92	94.03	62.19	130.28	77.03	82.71	72.26	98.71
Tpd52	69.48	87.66	54.18	72.25	43.54	61.26	50.37	80.41	64.4	80.42	57.42	73.23
Lrpap1	69.45	77.49	135.41	220.48	192.21	156.97	161.01	190.68	167.86	199.49	208.19	274.48
Ap1g1	69.43	66.73	51.63	44.12	36.68	44.39	38.68	37.98	47.13	33.83	35.06	24.6
Chd9	69.43	60.94	32.42	27.31	44.12	36.62	24.43	25.78	37.26	28.08	17.97	12.85
Gcc1	6.94	6.37	7.77	9.99	6.96	8.5	7.75	8.83	9.31	9.52	9.91	10.71
Mobkl2a	6.94	11.08	15.69	24.12	11.82	18.68	18.41	22.15	15.41	22.21	23.89	27.21
Tgoln1	69.41	75.24	55.9	46.56	52.33	40.77	42.66	54.18	35.25	36.96	39.06	36.07
Psmb5	69.39	91.88	189.6	286.74	173.33	315.58	293.2	284.99	292.36	358.75	399.14	538.67
Qser1	69.39	55.04	42.24	28.44	33.97	27.66	26.36	28.21	28.86	24.6	18.95	15.05
3110001D03Rik	69.38	48.42	38.5	46.35	37.91	51.61	56.5	52.91	51.12	56.37	73.75	85.48
Mbtps2	69.35	55.94	40.54	26.02	41.95	26.53	27.66	27.86	29.15	20.78	19.43	15.25
2310039H08Rik	6.93	6.86	12.23	12.39	6.03	10.76	15.48	14.16	7.06	12.91	40.34	47.92
Cdc42ep3	6.93	6.65	3.35	4.87	5.1	5.67	3.26	5.01	12.14	8.56	5.15	6.19
Kifc5b	6.93	6.1	12.19	20.95	34.01	20.02	22.04	14.98	16.47	25.14	31.85	33.82
Zkscan14	6.93	8.64	4.67	6.15	7.23	9.07	5.58	5.62	7.67	8.96	5.64	5.34
Rnase4	69.31	65.6	62.69	47.61	54.23	47.56	60.32	58.57	42.51	29.37	45.02	37.9
Rab21	69.28	54.98	46.66	42.71	41.11	33.28	41.43	39.44	37.79	36.66	36.64	30.8
Tmprss5	6.92	5.28	3.76	5.68	29.2	15.56	6.11	4.49	17.25	15.27	7.63	9.43
Slc20a1	69.21	130.03	73.05	87.17	81.12	101.17	66.62	102.83	80.57	140.97	64.41	87.19
Usmg5	691.86	480.6	458.27	449.86	343.69	451.53	552.46	655.83	594.79	456.56	470.09	628.87
Agbl5	6.91	7.68	7.99	11.64	13.46	13.8	10.17	9.36	10.13	11.79	11.55	12.33
Map3k8	6.91	6.42	7.15	10.25	7.1	5.69	7.82	16.93	6.03	5.11	7.54	13.28
Wfdc2	6.91	36.34	11.73	144.63	40.36	161.24	21.52	102.26	25.92	235.2	26.02	191.11
Oxsr1	69.11	62.77	58.33	47.98	46.03	54.5	51.14	48.22	56.56	44.05	40.46	27.87
Tfam	69.07	54.26	44.69	33.02	31.08	35.42	40.01	35.44	41.19	33.44	36.78	27.96
Tmem209	69.05	62.12	44.56	35.37	56.95	38.15	35.57	36.93	44.13	32.7	26.77	21.98
Herc4	69.02	61.69	45.37	31.49	36.63	34.57	36.55	40.69	37.6	34.62	31.89	25.79
Fam100b	69	77.46	59.24	111.73	122.79	170.21	92.3	90.34	147.49	203.95	144.21	226.78
Etnk1	68.99	57.56	70.56	53.09	67.69	38.51	59.93	66.98	44.58	32.68	55.35	42.72
Ddx24	68.95	70.3	92.03	86.09	73.88	82.78	84.7	73.17	83.13	81.17	82.75	73.62
Arid1b	6.89	6.74	8.46	12.16	8.46	9.4	7.45	7.15	6.32	7.76	6.67	6.22
Galnt4	6.89	5.47	4.97	3.52	5.73	3.05	3.8	3.56	4.18	3.05	2.97	2.82
Ptk2b	6.89	4.94	9.07	7.8	9.82	7.26	9.85	7.53	10.25	7.88	11.49	7.61
Zdhhc13	68.92	65.92	58.82	40.77	48.76	38.95	48.64	51.94	44.5	34.52	43.95	34.25
Zmym2	68.89	60.47	40.38	29.31	33.88	28.6	27.99	31.7	31.99	24.66	21.76	18.62
Tmed2	688.84	637.91	576.67	427.64	332.03	367.54	463.75	489.17	419.9	355.4	401.67	346.41
Med7	68.84	57.75	43.92	27.73	33.53	29.4	36.76	39.18	42.71	31.85	36.82	31.48
Rab31	68.83	66.73	76.33	64.62	36.59	50.17	61.43	61.81	57.61	50.29	56.63	48
Cerk	6.88	7.57	7.17	9.84	12.03	11.31	7.76	6.94	11.27	14.11	8.96	8.9
Commd5	6.88	7.17	14.69	25.66	16.58	27.26	27.68	19.77	16.14	31.37	31.68	41.13
Fam84a	6.88	4.71	5.72	3.3	3.7	2.3	4.06	1.85	4.13	2.54	5.76	2.2
Mpdz	6.88	3.15	5.58	1.95	5.34	2.09	4.26	2.04	4.34	1.85	3.77	1.23
Ninj1	6.88	10.09	26.2	54.31	36.95	39.52	42.25	35.29	40.57	58.75	78.23	98.29
Runx1	6.88	7.08	3.82	3.62	4.17	3.95	1.99	2.68	3.15	3.59	2.32	2.77
Magt1	68.82	55.25	55.17	40.2	55.93	26.35	41.7	41.98	30.38	25.82	32.71	24.12
Ykt6	68.82	79.51	81.87	66.86	51.05	79.41	73.72	73.84	86.35	81.98	77.17	69.92
S100pbp	68.79	57.05	47.27	33.36	38.37	33.95	35.27	33.97	41.11	27.64	30.63	18.74
Sfrp1	68.78	48.32	52.24	37.29	50.38	37.18	42.45	35.29	48.18	32.4	28.81	21.41
Ppie	68.74	58.16	78.33	78.76	75.5	96.35	96.35	78.33	103.55	101.37	91.77	87.55
1700106N22Rik	6.87	11.96	6.08	6.72	3.6	8.47	4.62	9.42	6.84	10.29	5.5	8.68
Dhrs11	6.87	7.09	10.03	11.43	9.74	10.87	12.76	11.1	11.74	11.46	18.76	16.69
Plekho2	6.87	9.35	13.01	14.94	12.58	15.58	14.32	12.64	15.72	15.56	16.99	13.83
Tlcd2	6.87	13.74	14.28	15.86	17.5	19.71	14.05	20.51	13.57	16.29	11.47	20.16
Zfhx3	6.87	5.24	4.71	5.93	6.5	4.74	3.49	3.68	3.21	4	3.45	3.56
Sephs2	68.72	72.64	80.31	59.98	43.01	64.34	65.95	60.32	66.83	57.94	59.89	50.27
Gng10	68.68	51.22	54.38	42.01	34.83	32.67	45.9	46.42	40.84	28.51	44.86	38.22
Tbce	68.65	63.94	49.04	42.02	48.73	40.22	47.15	56.36	53.75	42.37	42.02	45.91
Lrpprc	68.64	80.74	74.92	63.96	47.76	49.63	57.05	62.95	47.89	51	50.78	45.36
Abcc12	6.86	8.39	8.95	8.16	13.5	8.82	9.53	10.39	11.36	8.5	9.08	9.69
Magi1	6.86	13.09	4.97	8.27	11.4	16.02	5.04	9.99	7.55	15.01	4.95	10.16
Nudt8	6.86	6.04	13.71	20.63	21.91	30.59	31.69	19.74	20.03	29.14	32.54	45.78
Znrf1	6.86	8.29	10.69	16.9	17.11	15.76	15.27	14.94	13.57	20.78	21.13	26.35
Sema3e	68.62	36.71	19.41	11.14	68.31	21.84	13.85	9.16	47.99	25.38	15.72	7.88
Dcun1d1	68.61	54.97	41.1	25.55	30.51	21.45	23.2	23.98	26.62	19.94	20.09	14.35
Mll5	68.61	65.02	45.92	42.47	56	46.72	36.63	42.26	38.93	35.61	29.5	29.81
Atp2b1	68.6	55.04	50.57	36.76	54.2	30.34	33.61	35.76	34.24	24	27.83	19.28
Impa1	68.59	73.49	54.33	50.49	35.6	48.06	46.58	58.95	56.22	53.41	47.75	49.02
Nek2	68.56	68.33	39.33	37.9	45.63	63.39	35.52	40.28	64.9	63.93	35.18	32.09
Commd1	68.55	69.39	73.16	87.09	56.21	88.93	93.13	94.93	83.08	107.62	101.43	114.46
Sft2d2	68.55	73.54	59.06	56.69	70.76	61.25	49.77	58.03	54.72	47.04	39.84	38.62
AW555464	6.85	7.32	10.19	25.93	22.94	18.54	17.25	11.38	11.38	29.22	33.06	30.61
Clip3	6.85	4.63	7.43	6.97	7.8	5.82	7.53	4.95	5.27	5.92	8.67	5.82
Efhd2	6.85	6.1	17.22	32.25	16.49	23.42	29.98	23.11	18.57	27.89	36.83	40.82
Mark1	6.85	6.46	5.78	4.39	6.33	5.46	6	4.01	5.56	4.51	7.41	4.17
Ptprs	6.85	4.92	14.64	24.68	56.27	23.75	23.01	11.79	14.56	22.58	24.73	19.03
Gclc	68.49	63.82	81.21	80.9	49.37	48.38	71.41	81.31	63.96	53.05	85.88	78.14
Igf2bp3	68.47	60.17	51.89	36.57	38.08	40.61	42.34	38.61	41.85	35.06	38.36	27.35
Nisch	68.46	73.35	88.84	134.98	171.04	104.38	112.35	95.22	98.78	114.57	157.48	160.72
Fam169b	6.84	6.74	9.59	9.53	10.74	6.45	7.1	8.84	7.15	6.14	5.89	7.46
Fblim1	6.84	7.48	9.22	9.34	8.28	10.46	10.37	7.68	9.62	11.69	9.06	7.92
Prkaa2	6.84	3.06	12.75	8.05	3.75	1.71	9.04	8.95	3.21	1.16	5.6	4.14
Prkce	6.84	4.97	4.3	3.53	4.55	4.25	3.72	3.46	3.05	3.69	3.87	2.82
Pcgf5	68.39	43.91	63.92	46.08	41.35	28.72	52.86	51.66	49.75	31.66	49.58	43.83
Nploc4	68.36	77.2	78.79	69.51	53.57	71.02	63.65	58.26	77.62	67.2	64.02	54.02
Cep250	6.83	6.96	15.35	24.42	30.54	18.21	20.63	18.6	14.46	20.13	24.16	24.87
Zbtb37	6.83	6.1	3.98	2.44	7.59	4.22	2.83	2.69	5.25	2.73	2.22	1.71
Atg12	68.28	72.92	43.2	34.77	32.86	46.76	36.63	45.84	41.33	44.08	32.64	31.63
Vkorc1	68.28	69.39	53.45	48.25	68.67	72.02	60.05	63.71	69.33	66.77	67.76	76.72
Gm906	6.83	9.05	1.23	1.22	5.25	6.52	0.66	0.94	4.74	5.25	0.65	0.56
Lime1	6.83	7.26	13.62	17.36	27.18	15.8	18.92	17.93	17.04	19.71	24.99	32.47
Snrpd3	682.35	550.84	570.1	465.12	370.31	543.93	589.8	570.66	721.44	585.49	579.94	610.84
Adsl	68.21	52.23	112.36	109.9	82.39	78.74	118.67	86.21	96.53	83.34	115.84	98.88
Klhl24	68.2	62.47	17.91	17.06	35.34	30.98	12.21	16.4	25.99	21.06	8.56	8.55
Rbbp7	681.59	552.01	505.84	387.38	279.47	309.9	423.78	413.85	426.39	307.03	407.83	339.02
Clpx	68.16	62.19	44.86	37.57	36.09	39.27	38.05	44.99	41.41	39.41	36.6	35.4
Nufip2	68.16	52.06	40.94	30.14	42.28	21.77	23.7	26.94	29.85	23.39	21.64	17.28
Il1rap	6.82	5.01	4.4	2.5	4.39	2.65	3.01	2.86	2.41	1.92	2.43	1.91
Tmod2	6.82	5.15	6.43	4.29	4.54	3.34	5.03	4.18	4.24	3.46	3.67	2.31
Nub1	68.15	81.33	51.76	63.47	58.07	86.35	50.24	58.46	78.26	89.32	59.5	62.89
Diap3	68.14	53.49	37.87	26.91	29.02	28.34	28.37	25.66	31.45	22.19	18.96	14
Mfap1a	68.13	60.4	44.58	40.58	27.87	28.72	30.49	37.66	36.39	32.02	27.14	27.99
Ubr3	68.1	58.06	42.88	30.99	45.79	32.87	31.83	31.72	35.33	26.14	23.59	17.23
Pwwp2a	68.07	64.98	62.43	51.59	49.23	45.72	52.69	58.84	49.4	42.79	43.88	40.41
Clec16a	6.81	7.96	7.89	9.36	7.19	9.28	7.41	7.03	7.55	9.37	8.77	8.13
Dnajc16	6.81	9.49	8.48	10.42	16.31	12.14	9.25	9.39	10.21	12.12	10.02	10.54
Igtp	6.81	10.36	11.28	14.24	6.47	8.3	13.31	16.94	12.25	8.39	12.37	16.3
Pgbd1	6.81	7.35	4.44	3.76	3.54	4.66	3.83	3.94	3.58	3.43	2.01	2.16
4933424B01Rik	67.97	65.24	56.72	45.18	36.59	43.42	43.28	47.27	47.46	40.15	36.35	37.98
Slc25a46	67.97	60.32	48.59	31.59	28.77	29.58	34.21	37.24	34.76	29.63	32.55	27.25
Fam133b	67.96	55.63	58.85	35.85	42.35	38.36	51.31	48.93	47.6	37.9	46.49	37.1
Flywch1	6.8	8.91	16.24	29	26.72	23.93	25.51	17.01	16.38	27.26	36.69	37.09
4930519F16Rik	6.79	4.68	2.58	1.22	4	2.96	1.7	1.89	4.78	3.04	1.2	0.47
Ccdc68	6.79	10.51	1	1.25	4.3	6.24	0.84	1.58	7.14	10.39	0.99	2.61
Serpine2	6.79	3.39	12.84	4.66	5.45	2.36	11.62	5.53	5.95	2.26	9.68	4.4
Zfp560	6.79	6.8	4.9	4.05	3.92	3.92	4.11	4.9	3.86	4.04	4.28	3.78
P4ha1	67.84	52.01	42.35	32.2	68.77	39.72	40.81	32.56	44.6	28.46	25.62	21.35
Ing4	67.8	65.01	53.3	47.25	86.87	87.96	61.99	58.1	91.49	86.07	68.14	68.49
Tmem43	67.79	65.35	107.44	100.14	159.16	106.09	117.76	99.59	104.98	99.2	122.39	101.35
Txn1	677.83	579.59	601.99	712.63	454.88	677.37	839.6	837	655.82	735.48	848.23	985.04
Stx8	6.78	8.08	8.36	7.3	4.8	7.2	7.86	9.52	7.81	7.45	7.36	9.86
Wtip	6.78	6.92	17.64	18.35	17.92	23.27	23.76	16.7	24.95	26.76	34.55	35.93
Odc1	677.13	656.89	501.14	340.95	347.3	458.64	423.56	334.89	620.49	481.82	390.08	267.68
Rprd1a	67.68	54.34	46.2	30.72	38.25	31.22	37.24	32.73	36.72	25.53	29.79	21.96
Gltpd1	6.77	8.63	11.23	11.21	6.28	9.74	10.44	11.11	9.44	8.75	13.02	11.33
H2-T24	6.77	2.23	4.74	4.26	3.33	1.54	5.05	3.49	3.55	1.33	1.87	1.83
Pafah2	6.77	6.31	10.17	10.71	10.57	9.27	12.49	12.84	11.24	10.57	13.84	12.87
Tbc1d22a	6.77	8.94	14.55	20.84	13.88	21.66	18.08	17.76	17	21.4	20.86	21.02
Gtf2f2	67.66	55.05	50.1	45.58	32.97	46.3	44.19	47.21	60.81	57.77	46.64	46.96
Mis12	67.64	62.55	48.62	34.77	31.77	34.33	37.3	39.04	43.42	34.72	35.19	27.35
Yars2	67.61	50.81	48.11	31.74	42.84	30.34	43.8	42.87	49	34.35	50.5	52.18
Eif1b	67.58	67.91	66.93	54.55	41.83	57.48	70.3	64.58	68.35	61.19	66.69	70.9
Arhgap31	6.76	8.85	2.11	1.63	5.28	6.47	1.33	1.39	5.71	6.24	1.32	1.09
Ralgapa2	6.76	5.76	6.47	4.8	4.75	4.2	5.26	5.08	4.52	3.31	4.04	3.02
Rptor	6.76	7.82	13.91	19.39	19.11	18.42	17.84	14.09	15.55	17.75	19.63	17.37
Nedd1	67.56	67.9	48.14	34.63	34.92	38.1	39.43	37.87	40.31	31.9	29.3	22.19
Abcb7	67.55	56.41	41.49	28.81	36.12	21.84	25.26	24.4	23.37	18.68	17.91	13.63
Cir1	67.52	63.29	35.91	32.26	42.37	51.42	33.66	32.72	44.11	42.6	29.65	25.73
Uqcrh	675.16	802.25	851.64	584.89	344.39	645.81	738.98	757.46	643.62	567.28	670.71	754.95
Mrpl27	67.52	88.8	108.58	104.21	76.09	124.57	117.6	134.88	132.07	125.19	130.41	173.9
Tmem97	67.49	62.81	91.18	65.93	80.54	60.59	84.82	62.01	77.66	63.93	81.02	58.76
Dis3	67.39	54.54	63.41	39.61	39.34	33.33	47.29	44.63	48.87	37.57	41.35	32.15
Rad51l3	6.74	7.16	9.56	9.87	8.38	11.14	10.68	9.83	8.79	10.58	9.87	9.35
Usp49	6.74	7.49	7.07	7.22	8.22	7.99	7.33	7.29	8.28	7.62	6.6	6.87
Stat3	67.37	74.33	91.46	111.07	84.92	113.14	101.29	102.74	87.72	97.34	102.58	94
Eif4a2	673.46	472.76	490.08	359.37	520.03	296.62	479.81	559.95	364.3	253.83	369.57	387.52
Aph1b	6.73	6.4	8.03	4.35	4.4	3.51	5.8	5.19	3.14	4	4.96	2.95
Speg	6.73	4.53	6.02	6.39	10.84	7.15	7.62	6.2	7.9	7.04	11.39	12.29
Top2a	672.82	567.57	373.87	238.16	292.96	291.05	272.78	238.27	340.64	240.36	194.69	131.57
Asf1a	67.26	56.97	54.2	35.17	29.75	34.73	50.2	46.86	48.32	37.21	47.33	38.44
Rbpms2	67.25	68.13	101.01	157.24	92.96	98	127.78	148.76	84.54	131.15	135.75	200.66
Rcbtb2	67.21	80.49	47.05	50.44	33.23	53.5	42.31	52.02	47.92	57.07	39	44.88
Rnf115	67.2	66.72	56.24	49.97	29.28	41.77	44.87	57.77	46.41	41.66	44.61	41.81
Myo18a	6.72	6.91	11.26	20.27	33.02	27.32	14.73	11.75	28.27	36.38	23.54	20.15
Prkag1	67.18	72.34	71.5	78.78	55.9	79.84	78.47	87.65	96.13	82.89	90.01	104.95
Fbxw11	67.15	66.58	71.95	57.83	41.6	59.03	62.04	57.94	55.59	48.57	51.03	38.74
Fbxw2	67.1	70.74	55.91	48.88	41.04	53.87	53.03	54.54	55.47	52.63	47.07	48.75
Fitm2	6.71	6.28	9.38	7.84	11.38	7.74	9.55	7.06	8.52	7.36	10.9	6.97
Tnfrsf22	6.71	7.85	5.56	4.39	5.85	5.31	4.14	4.52	4.06	4.32	3.99	2.87
Atp6v0b	67.07	78.43	104.08	133.7	130.01	127.48	154.14	158.02	128.76	148.3	228.15	245.69
Slc39a10	67.02	61.29	47.24	33.96	48.46	31.24	31.45	31.49	36.32	28.63	29.82	18.31
Phyh	67.01	108.18	33.28	46.73	30.48	70.43	29.31	61.74	47.42	82.09	23.9	57.47
Polr2j	67.01	89.75	181.89	180.38	118.9	205.7	207.46	201.31	232.56	224.43	249.17	301.8
Phf14	66.99	60.15	49.8	39.52	30.3	34.75	35.81	40.7	37.47	30.69	32.38	29.68
Nfkbiz	6.7	8.33	7.04	8.7	9.6	7.05	7.58	8.8	7.54	7.54	6.72	8.75
Tnfrsf21	6.7	10.13	13.03	18.62	6.87	9.25	12.8	13.85	6.96	9.16	10.23	11.96
2810002N01Rik	66.96	49.56	54.46	60.79	52.18	59.04	63.59	71.51	76.32	64.8	59.48	83.71
Rhot1	66.92	59	52.39	38.3	33.37	36.13	42.43	43.96	44.35	34.52	37.77	29.68
Gpn2	6.69	8.37	18.14	32.18	19.66	29.28	24.89	22.93	27.41	39.62	33.3	53.64
Mecr	6.69	8.7	22.89	25.4	23.74	26.08	32.51	32.4	25.03	25.07	35.8	37.12
Pcif1	6.69	10.5	17.32	33.79	30.51	40.64	27.16	22.55	23.6	38.66	33.95	38.7
Tmc7	6.69	4.27	5.83	2.87	6.57	2.89	5.23	3.29	4.87	1.96	4.16	1.84
Zfp420	6.69	6.09	4.35	3.56	4.54	3.93	3.39	4.92	2.43	3.09	2.93	3.65
Hspa5	668.28	546.19	469.35	394.1	662.47	349.92	386.33	425.42	496.86	459.15	432.57	430.79
Acadm	66.82	75.69	73.02	73.55	56.82	74.72	69.08	85.78	77.02	80.49	67.68	78.57
Ttll5	6.68	7.93	7.36	7.64	4.91	8	6.83	7.16	5.85	7.11	6.46	7.27
Prpf18	66.79	62.26	45.3	31.09	37.72	42.94	36.57	34.6	44	38.77	33.88	25.18
Gsk3b	66.75	58.39	50.9	48.52	34.24	33.62	34.28	38.14	30.82	26.33	26.92	24.5
Mrps21	66.73	53.96	141.42	171.16	125.51	175.37	215.79	158.98	137.97	171.17	219.35	238.86
Ergic3	66.71	87.08	141.23	219.35	198.45	229.65	205.21	199.1	162.22	227.55	233.99	259.01
Slc25a5	667.09	615.2	695.13	802.63	615.3	714.73	747.23	797.04	908.08	875.01	766.18	912.76
Mad2l1bp	6.67	5.56	14	21.82	15.56	23.57	20.67	19.91	18.2	22.31	25.2	28.74
Alkbh5	66.69	66.21	55.36	47.18	38.34	45.21	40.23	41.92	40.19	36.51	32.71	32.74
B3galnt2	66.66	53.71	53.87	43.49	57.26	32.19	45.72	48.6	47.34	33.13	45.83	41.98
1810030O07Rik	66.63	68.73	43.03	42.96	49.01	41.69	37.46	48.12	47.03	41.54	35.94	39.35
Rhoa	666.19	678.5	469.36	427.17	281.76	341.17	330.33	441.43	409.54	329.95	304.51	302.25
Ciapin1	6.66	9.33	14.16	18.95	13.97	20.12	18.74	17.86	19.3	27.22	23.98	25.58
Fanca	6.66	8.89	12.07	14.99	21.44	19.26	15.83	13.17	16.95	18.45	15.36	15.41
Narfl	6.66	6.8	12.31	20.95	17.01	17.97	18.66	17.33	15.13	23.28	24.93	29.89
Nlrp1a	6.66	9.1	25.85	76.17	28.4	61.12	41.98	51.52	21.06	74.72	42.63	82.73
Spin4	6.66	5.52	3.64	3.18	4.41	2.87	2.43	2.31	2.61	2.14	2.67	1.52
Fam54b	66.55	65.29	62.59	67.51	57.8	63.3	64.2	73.04	75.23	63.84	73.22	94.96
Ltbp1	66.52	53.11	27.02	18.93	95.63	45.77	22.06	16.59	51.31	31.66	13.45	9.17
Fbxw5	6.65	12.43	21.97	33.33	30.77	32.28	31.59	28.88	25.07	34.31	39.19	40.97
Nol12	6.65	8.6	22.67	29.56	19.03	26.97	26.7	22.48	25.27	34.04	37.4	45.94
Pnpla2	6.65	9.05	14.2	24.81	24.34	32.76	22.45	17.48	19.93	34.79	25.96	30.66
2210404J11Rik	66.48	73.2	66.29	52.54	65.22	68.08	63.09	79.61	78.47	67.93	56.52	55.52
Pir	66.48	55.2	65.41	51.57	33.21	43.94	61.87	58.23	54.2	45.96	48.59	49.71
Gfm1	66.45	58.27	63.01	48.82	49.61	50.42	55.39	51.5	57.64	52	55.19	44.35
Prrg4	66.44	56.63	51.31	33.37	49.2	31.1	35.38	29.03	33.71	28.07	30.21	13.43
Vcp	664.28	607.47	521.99	426.26	357.72	403.45	433.37	411.97	499.06	382.3	428.63	364
Cecr5	6.64	10.32	13.8	16.59	19.36	21.44	17.79	18.69	19.69	21.21	20.18	22.22
Pllp	6.64	2.49	29.9	23.65	14.63	7.4	44.37	21.47	8.62	4.18	38.71	25.06
Rwdd2a	6.64	5	6.61	2.94	3.29	4.25	5.12	4.94	4.68	3.72	4.74	2.38
Trerf1	6.64	6.49	10.54	15.36	15.6	13.3	10.66	8.3	8.2	12.81	13.98	11.59
Wbscr16	6.64	6.9	13.19	22.33	21.76	25.2	23.45	18.5	18.18	33.27	31.48	34.47
Kidins220	66.38	63.96	56.87	50.05	81.57	53.09	48.3	49.51	47.71	42.91	40.96	32.71
Ddb1	663.8	644.6	708.05	551.27	527.98	577.23	583.67	523.75	662.53	497.92	517.6	387.23
Ap2s1	66.36	54.79	82.95	182.69	96.25	114.27	137.86	128.59	118.8	164.52	251	370.62
Aftph	66.33	60.2	43.4	31.06	31.83	33.87	30.73	33.63	36.71	28.03	27.85	21.45
2810403A07Rik	66.31	61.74	61.87	50.4	76.63	50.88	58.71	62.28	67.45	50.65	62.83	57.09
Atat1	6.63	6.47	7.98	13.7	19.13	13.07	10.7	13.96	12.49	15.08	17.43	24.23
Ubp1	66.26	59.82	70.03	58.56	76.26	59.3	69.04	66.27	72.04	63.76	70.33	66.14
Gm13152	66.23	102.67	38.93	46.53	33.69	35.42	23.52	43.6	21.62	27.99	21.61	22.1
Aatf	66.22	49.91	70.97	52.79	35.84	38.18	59.63	53.1	50.62	40.37	53.89	56.82
Kntc1	66.22	62.08	50.44	37.8	53.26	46.12	45.28	40.61	49.95	37.67	35.45	24.21
Fam193b	6.62	7.9	13.56	27.38	50.67	27.44	24.18	23.56	19.79	33.8	39.2	45.97
Llgl1	6.62	7.89	16.54	24.27	24.96	26.72	22.95	15.72	18.85	26.25	31.92	25.71
Egfr	66.21	59.37	25.21	18.9	61.82	36.09	19.15	16.56	33.18	20.51	13.51	10.17
Vta1	66.21	70.27	75.14	76.75	47.21	63.56	76.63	88.14	69.55	65.48	77.54	87.49
Atg7	6.61	7.36	12.25	15.61	11.57	15.9	13.09	12.34	13.68	13.78	15.88	15.84
Dhrs3	6.61	8.57	2.74	3.74	10.89	13.52	4.03	4.63	5.98	15.26	4.18	3.66
Sh3bp5l	6.61	9.82	14.14	20.7	16.66	20.55	18.37	18.48	19.37	24.53	28.27	26.7
Tex2	6.61	8.89	5.97	9.44	6.36	8.13	5.13	7.66	6.34	8.23	6.08	6.98
Tpra1	6.61	11.71	15.2	24.39	27.09	23.64	22.4	22.33	21.42	26.39	30.44	44.26
Trim68	6.61	4.59	4.08	4.07	6.3	4.82	5.02	4.67	4.85	2.89	4.32	3.78
Ppip5k2	66.11	56.01	46.57	32.83	32.85	26.84	31.5	32.25	29.39	23.85	25.32	19.05
Hipk1	66.09	63.99	42.62	39.5	38.43	42.2	32	34.95	37.66	39.79	24.96	23.7
Crls1	66.04	56.77	45.74	33.12	27.82	32.08	38.82	45.07	40.96	32.66	31.05	30.67
Psmb7	660.35	660.56	511.66	419.95	313.03	487.82	468.14	522.05	629.01	502.36	470.24	510.67
Sepw1	66.02	41.26	149.32	212.32	148.09	154.07	234.44	138.65	184.33	222.1	379.4	341.68
1700017B05Rik	6.6	5.02	8.53	11.51	17.42	9.88	10.62	5.72	14.92	13.83	19.5	13.69
Raet1b	6.6	0	0	0	0	0	0	0	0	0	0	0
Rccd1	6.6	5.17	6.44	7.24	11.28	7.17	8.12	6.4	6.98	7.04	9.6	8.1
Tmtc4	6.6	6.1	4.11	3.67	4.79	4.05	3.39	4.78	2.67	2.79	2.19	3.32
Zfhx4	6.6	5.07	5.05	3.4	4.3	3.08	3.4	3.26	2.53	2.1	2.52	1.94
Ly6c1	660.13	585.89	329.55	291.52	746.65	660.27	315.83	343.81	1010.33	821.96	397.61	447.46
Plekha1	66.01	66.76	37.21	33.74	38.8	42.08	32.23	37.49	38.34	52.29	31.13	31.25
Gse1	6.59	7.3	9.78	24.06	19.84	17.21	13.78	14.36	9.85	25.2	23.31	30.57
Vwa5a	65.89	68.35	31.89	34.52	32.86	39.4	27.29	39.49	30.79	35.11	23.37	24.75
Dync1li2	65.87	61.78	51.89	45.16	50.49	48.81	46.65	45.68	47.22	41.9	38.43	32.96
Naa25	65.85	60.09	66.07	50.2	48.36	44.69	55.19	48.83	57.23	40.55	48.89	34.35
Lrrc8a	6.58	8.82	7.73	15.25	10.52	11.21	6.53	7.09	7.26	12.63	9.22	10.35
Wdfy2	6.58	7.77	6.35	6.25	8.66	9.18	5.07	4.78	7.27	7.65	4.99	4.28
Elavl1	65.82	63.89	55.13	39.07	32.79	37.89	37	34.82	39.27	35.37	30.84	25.42
Mier1	65.8	60.8	40.42	30.39	34.29	26.82	28.46	33.18	30.69	24.72	24.62	20.77
Lactb2	65.78	44.99	46.79	35.65	37.08	26.8	37.23	40.44	35.25	26.88	34.9	30.36
Pcgf3	65.77	62.71	62.47	46.68	42.05	38.34	45.39	40.56	44.96	31.3	39.52	24.17
Alg5	65.74	64.33	68.24	52.23	54.22	47.09	60.22	62.9	53.51	43.36	58.03	55.31
Atf6b	6.57	7.25	10.04	24.47	35.43	22.36	18.88	13.91	18.11	30.37	32.71	36.67
Rlf	65.68	49.58	41.54	27.67	36.16	25.91	30.71	27.71	31.61	20.62	23.16	16.39
Mpp1	65.67	55.25	58.97	50.37	34.26	41.76	53.7	58.01	47.3	39.49	57.11	58.28
Rai12	65.62	89.52	96.84	82.56	68.9	97.26	97.69	97.09	115.9	94.35	99.69	105.55
Slc44a2	65.62	60.19	53.05	51.4	123.62	75.03	57.14	56.81	74.34	56.89	48.98	42.38
Dock7	65.61	49.51	57.34	45.82	48.48	35.51	50.6	47.32	42.69	30.05	39.84	30.51
Atp6v0c	65.57	69.77	149.9	424.98	256.16	223.77	283.76	283.06	156.41	356.02	608.7	765.86
Cdc37	65.57	70.7	114.34	190.1	125.44	144.7	164.26	121.73	122.15	187.25	249.5	232.5
Calr	655.61	637.34	694.49	570.6	791.19	556.16	586.65	565.75	740.53	644	633.07	616.5
Ccdc126	6.55	9.08	4.89	5.73	6.01	6.62	4.14	6.78	4.38	7.38	4.55	6.2
Cox6b2	65.5	60.57	177.49	259.01	251.25	299.75	335.59	228.85	217.66	287.35	344	345.21
Rasa1	65.5	62.13	40.7	31.34	33.77	27.42	27.69	35.08	31.33	25.72	24.66	22.39
Kbtbd3	6.54	5.82	3.12	2.73	4.11	4.09	3.67	4.17	4.71	2.76	3.29	3.17
Ubxn4	65.43	61.41	58.68	49.03	43.19	45.59	49.53	54.04	49.54	44.64	49.15	45.45
Trappc8	65.39	59.35	41.17	32.83	29.98	31.73	29.89	33.23	33	28.77	23.89	22.25
Srsf5	653.82	467.63	553.67	475.24	733.13	441.43	571.57	575.49	576.39	441.82	555.14	551.68
Fbxo38	65.36	65.4	48.62	43.48	45.65	47.52	41.13	42.61	52.47	41.89	37.81	30.66
Cstf2t	65.35	54.88	60	47.38	38.52	38.23	46.04	47.39	42.08	31.88	36.57	33.2
Wasf2	65.34	63.48	67.87	82.89	69.86	75.3	57.98	55.81	63.43	60.06	60.6	47.78
Apex2	6.53	8.75	15.8	13.89	9.84	12.73	16.29	15.57	16.15	15.02	21.6	18.7
Fam46a	6.53	6.36	5.81	4.97	4.61	3.36	4.16	4.95	3.88	3.3	3.37	3.2
Gpld1	6.53	7.5	7.89	12.95	8.01	6.26	7.02	11.51	7.1	6.56	7.93	15.06
Herc6	6.53	4.74	2.94	1.86	6.03	3.26	2.74	2.76	3.42	2.36	1.86	1.47
Six4	6.53	6	4.6	4.74	4.35	3.56	3.45	4.41	3.92	3.51	3	3.33
Scaf8	65.33	63.49	53.39	42.68	46.7	44.59	41.15	45.22	48.98	37.95	36.75	33.25
Tnfrsf10b	65.29	64.44	59.95	51.36	69.9	51.04	49.12	51.19	59.57	52.16	48	44.64
Med1	65.27	60.09	50.73	37.65	45.62	38.98	39.62	37.67	41.06	35.25	35.32	27.8
AI429214	6.52	5.77	4.08	3.57	4.22	4.07	3.8	4.37	3.89	3.35	3.94	4.48
Ilvbl	6.52	7.6	13.49	18.35	22.53	15.36	16.76	18.92	12.54	16.53	22.21	29.29
Rfng	6.52	9.67	23.99	44.84	38.69	39.14	35.69	38.04	30.27	46.87	51.03	68.47
Uxs1	65.24	63.72	76.47	62.81	59.19	55.65	75.57	76.97	61.51	49.79	71.11	57.84
Olfm1	65.21	137.27	28.91	56.43	47.46	121.58	26.2	63.32	51.97	96.5	20.59	44.33
Pttg1ip	65.21	70.54	60.41	72.69	86.92	76.8	65.02	75.76	66.87	71	77.29	79.6
Smg1	65.21	55.36	55.25	47.11	48.55	36.56	45	58.03	38.3	28.68	32.83	29.75
Ccdc117	65.2	57.92	49.82	39.53	34.63	37.58	38.49	49.67	44.02	35.09	38.63	37.31
Gas2l3	65.17	35.63	54.44	32.8	33.7	24.15	41.25	31.57	39.58	19.97	24.42	16.85
Trappc3	65.17	81.52	90.47	94.34	69.23	108.08	99.65	99.05	101.17	112.86	106.78	129.64
Abcd3	65.16	65.61	47.31	32.55	34.23	37.35	35.92	35.87	37.04	32.89	29.44	24.96
Ddx23	65.16	72.28	116.85	123.12	105.59	112.63	117.67	100.02	106	100.79	115.35	102.79
Zfp768	6.51	6.05	10.48	14.82	14.04	16.54	13.75	11.29	12.12	16.7	22.12	23.99
Ppil2	65.12	78.58	70.47	72.57	62.35	78.4	67.64	76.5	69.76	76.4	75.94	82.88
Tmem194	65.12	59.22	31.3	25.22	65.22	41.95	28.79	29.17	36.76	32.55	20.6	17.95
Srsf3	650.62	623.04	551.88	391.05	322.8	400.6	483.33	483.19	458.27	440.82	436.25	367.82
Afg3l2	65.06	66.76	67.17	66.9	67.61	67.35	65.72	61.86	61.96	66.6	70.6	66.62
Zc3h7a	65.06	56.74	52.06	44.7	68	41.11	50.64	62.15	47.66	44.56	46.57	47.77
Etfdh	65.04	62.85	52.16	47.91	40.72	52.95	52.38	57.33	48.98	45.87	47.79	45.25
Tmpo	650.23	559.87	322.76	239.17	347.88	313.54	260.16	264.46	389.07	319.86	229.39	188.94
Ddx19a	64.99	58.29	77.95	69.34	53.8	61.99	73.03	60.55	73.2	60.94	76.41	55.02
Phb	64.98	88.65	149.76	159.96	125.25	166.94	174.47	157.76	161.86	171.68	202.03	241.69
1700021C14Rik	6.5	6.62	9.3	8.18	5.77	6.46	8.42	7.99	7.02	4.67	9.44	7.94
Ccdc97	6.5	8.53	13.19	25.87	17.83	20.92	17.59	17.81	14.26	24.28	29.59	32.68
Eps8	6.5	8.43	3.24	3.31	5.36	6.5	3.61	2.62	5.16	7.3	2.91	2.49
Lrch1	6.5	7.05	4.12	5.55	6.31	6.6	4.37	5.25	5.66	5.87	3.99	4.79
Peli1	64.95	44.64	40.68	32.49	33.92	25.61	32.94	34.37	36.34	23.02	31.8	25.37
Suds3	64.95	58	64.29	75.12	65.22	72.68	64.56	60.42	82.2	86.16	81.25	85.94
Pcgf6	64.89	50.61	47.22	29.49	41.08	36.19	47.35	46.34	44.71	38.22	38.8	32.09
Nrn1	6.49	2.44	5.6	3.97	4.52	3.02	6.97	3.94	7.57	2.14	3.56	1.98
Oscp1	6.49	12.92	6.87	10.01	7	15.52	7.25	10.37	10	14.21	7.53	10.22
Mfn1	64.77	66.12	49.12	42.17	38.65	42.45	43.49	43.09	39.78	38.09	37.01	30.12
4930427A07Rik	6.48	9.92	13.33	23.37	21.19	22.31	16.72	19.49	20.88	27.39	22.87	30.67
Fosl2	6.48	4.79	7.9	7.43	10.05	5.18	6.85	6.59	9.25	5.36	12.75	8.07
Invs	6.48	6.47	5.75	5.42	4.21	4.55	5.08	5.66	4.97	4.44	4.95	4.82
Fubp3	64.69	60	62.6	66.33	54.11	60.02	60.59	53.03	54.02	58.93	58.62	50.38
Snap23	64.67	56.5	48.52	40.43	30.73	31.06	33.86	41.77	33.07	30.5	33.08	30.68
Chmp1b	64.66	59.11	29.44	37.27	41.69	37.64	26.76	37.28	48.3	48.98	35.45	42.84
D6Wsu116e	64.66	72.97	68.45	68.59	54.44	55.89	61.68	73.77	51.82	55.93	64.43	64.88
Cry2	6.47	8.61	8.21	13.99	12.25	13.25	9.15	13.1	9.64	12.65	11.71	15.01
Ncf2	6.47	9.94	7.19	10.43	8.85	13.47	7.29	10.13	10.97	13.18	9.44	10.18
Rin2	6.47	5.15	5.4	5.11	3.99	3.96	5.18	5.62	3.91	2.86	3.26	3.25
Zfp712	6.47	5.46	2.83	2.4	2.54	1.94	1.86	2.03	1.45	1.65	1.22	1.47
Mrps18b	64.66	65.17	118.44	111.95	89.47	98.81	127.48	119.99	131.24	108.95	139.02	141.31
Ube2v2	64.64	45.73	40.65	27.75	24.44	21.6	29.71	34.3	32.66	23.53	23.93	21.48
Sec61a2	64.58	56.17	63.06	43.07	71.91	45.13	59.94	58.57	52.62	39.46	53.85	45.68
Inpp4a	6.46	5.35	4.34	5.01	7.67	5.49	3.96	4.17	4.2	5.18	3.89	3.67
Stxbp5	6.46	4.62	5.24	3.54	5.85	3.54	4.49	4.46	3.93	2.81	4.34	3.25
Tysnd1	6.46	8.29	12.67	13.26	10.26	11.28	13.77	12.53	10.46	13.99	21.42	27.94
Dhx32	64.54	69.42	71.7	70.03	57.93	73.38	68.22	69.13	68.19	57.18	62.24	57.49
Ttc3	64.5	51.69	52.15	35.06	45.62	32.29	39.12	36.41	32.84	24.21	29.54	19.82
Ssb	644.99	500.63	435.47	256.9	295.08	269.08	327.53	306.31	366.32	280.86	294.26	223.57
Nfkb2	6.45	6.57	10.05	19.56	21.06	20.56	16.31	13.73	19.57	24.22	29	32.81
Slc38a6	6.45	7.35	8.93	7.95	11.41	6.66	8.54	12.72	5.19	6.51	9.49	8.53
Trafd1	6.45	6.12	9.75	14.75	16.18	16.62	14.18	10.97	12.27	18.78	18.78	19.3
Nt5e	64.46	59.1	75.61	65.87	54.81	38.96	62.94	71.25	28.22	22.99	49.25	47.15
Cct3	644.55	623.98	770.45	592.41	461.5	577.45	735.2	662.19	717.87	532.97	632.98	576.51
Utp14a	64.45	59.34	70.06	49.72	34.15	39	53.12	58.38	51.59	40.14	49.93	48.41
Mrpl45	64.41	62.74	77.87	67.31	54.28	73.02	83.24	78.33	88.53	79.65	81.69	82.41
Snrnp48	64.4	42.94	50.85	35.35	54.19	34.39	48.84	45.17	48.34	36.08	49.07	40.66
Psma3	643.85	506.8	412.08	303.13	304.51	330.8	378.56	384.2	468.69	359.98	328.31	328.9
Pdlim7	6.44	7.68	11.6	25.53	19.1	19.01	20.19	16.74	16.13	39.45	57.32	63.21
Pcbp2	643.2	613.82	601.25	556.29	327.62	429.19	488.83	505.51	442.86	415.69	481.88	461.47
Rpe	64.32	54.89	41.28	31.26	32.17	27.99	35.46	37.48	33.64	27.37	31.75	24.92
Lamb2	6.43	6.45	23.61	71.14	102.3	41.95	49.09	32.15	21.53	55.11	78.99	77.37
Srr	6.43	7.08	6.85	6.36	5.51	5.49	5.26	7.41	4.62	5.5	5.7	6.35
Fgfr1op	64.26	63.27	52.16	42.51	50.41	43.93	44.99	55.78	47.52	42.54	41.61	38.01
Pvrl3	64.25	59.43	37.28	25.96	36.09	30.73	27.21	28.04	36.27	26.67	24.33	17.67
Tcfe3	64.23	68.95	76.42	85.34	74.37	82.51	87.74	76.44	87.98	85.17	92.19	89.51
Fpgs	6.42	8.83	20.65	36.3	33.51	33.35	32.66	29.59	28.83	39.83	43.46	54.04
Nsun4	6.42	7.05	9.2	7.67	8.19	6.97	8.42	9.17	8.36	7.15	8.52	8.39
Zfp64	6.42	7.43	12.82	46.08	25.09	28.07	24.3	20.78	16.1	40.63	41.54	57.3
2610044O15Rik	64.15	53.71	37.46	30.29	38.56	27.61	28.81	40.14	30.87	27.99	22.21	27.41
Snap47	64.15	72.59	61.8	63.79	69.72	96.71	72.02	56.51	95.58	90.9	76.52	65.32
Ptpra	64.12	56.11	56.42	51.68	56.42	52.96	56.14	51.53	54.25	45.69	53.38	43.31
Srrt	64.09	61.06	106.14	142.34	124.78	104.06	130.13	107.24	103.25	137.02	178.51	175.72
Epcam	64.08	110.89	59.56	164.03	80.45	138.11	66.47	171.21	96.47	222.11	77.8	182.9
Hectd3	6.41	9.74	8.13	13.93	10.39	14.57	9.5	11.96	9.38	17.33	13.55	17
Slc38a7	6.41	7.32	14.21	23.1	18.03	17.11	18.78	20.52	13	18.01	25.82	27.86
Trim2	6.41	11.03	5.65	6.36	4.82	7.19	4.24	5.83	4.28	8.71	2.5	3.07
Ncapd3	64.05	66.19	39.3	31.89	47.83	48.69	35.15	35.63	47.37	39.56	30.66	25.53
Ppp4r1	64.03	76.1	72.4	81.73	60.19	72.43	66.56	75.18	78.34	77.51	73.69	65.86
Eif2ak1	64.01	68.62	59.78	48.65	44.34	55.11	51.98	53.74	64.29	56.9	51.12	51.79
Dlg1	64	60.82	68.18	59.53	39.54	42.78	58.97	63.31	45.84	39.5	56.58	44.04
Wdr35	64	68.99	49.74	42.52	37.42	48.78	41.41	44.53	44.25	44.64	35.1	30.65
Tmem50a	63.99	53.88	73.87	79.72	133.39	123.73	88.55	80.8	96.93	116.33	83.98	85.53
Chst14	6.4	6.08	6.2	5.63	10.57	6.66	7.74	4.9	7.33	6.42	8.27	8.27
Dclk1	6.4	5.77	2.01	2.95	4.48	3.23	1.6	2.32	4.2	4	1.46	1.96
Pars2	6.4	7.58	9.25	10.58	9.73	12.57	12.32	10.07	12.97	11.63	12.65	10.37
Rnf113a1	6.4	4.88	6.15	8.71	5.68	6.52	7.35	7.64	6.59	6.61	10.69	9.69
Pcbd1	63.94	73.87	37.34	39.19	35.26	60.59	37.36	48.73	51.9	54.2	41.47	56.4
Ccdc53	63.93	77.44	71.64	55	45.82	72.07	72.18	67.17	70.23	64.02	63.88	64.31
Kank2	63.92	64.7	78.56	103.57	86.08	78.97	77.79	75.51	61.62	73.65	90.81	94.06
Mars	63.92	79.65	102.38	92.24	89.72	100.08	102.34	84.32	89.73	93.2	99.56	91
Cwc27	63.91	70.79	47.36	45.77	28.96	47.83	36.4	42.98	44.31	50.78	35.55	36.27
Pdlim5	63.89	57.55	44.86	34.26	35.42	34.82	33.29	35.47	40.64	31.05	32.78	25.7
Zwint	63.85	64.93	84.67	57.94	54.32	51.63	73.77	74.67	72.6	54.93	70.02	62.83
Lzic	63.82	57.01	56.59	48.32	45.6	51.98	58.06	49.97	70.06	52.82	66.63	57.68
Mettl5	63.79	46.45	38.82	34.56	35.86	29.88	43.4	42.58	35.18	29.93	31.32	32.39
Cdkl3	6.38	7.28	5.7	4.42	4.51	4.73	4.8	4.52	5.54	4.27	3.8	4.28
Shisa6	6.38	4.24	2.15	1.24	5.14	3.09	1.66	0.94	5.61	4.57	1.54	0.85
Skint4	6.38	4.43	3.15	3.53	6.49	1.74	2.17	5.01	3.15	1.98	1.73	2.86
Fundc1	63.76	59	36.32	27.4	28.02	27.16	27.37	31.55	31.98	26.61	23.05	19.86
Usp4	63.76	81.13	70.81	67.39	53.83	73.88	59	64.14	76.89	72.19	59.69	58.73
Kdm2a	63.74	63.82	50.97	39.22	48.53	51.87	42.31	39.96	56.58	46.37	39.65	27.72
Dcaf10	63.7	52.69	31.21	23.56	39.11	29.86	24.5	27.61	39.19	28.93	20.58	18.78
Macrod1	6.37	3.14	5.08	9.05	9.2	7.92	7.72	6.13	5.3	6.03	7.43	11.15
Map1lc3a	6.37	5.62	12.29	30.74	36.35	39.24	30.85	22.11	29.24	47.35	39.59	44.71
Stard6	6.37	5.56	4.88	4.46	4.64	4.13	3.65	4.62	3.17	2.56	3.08	3.49
Gps1	63.63	79.03	116.85	131.84	118.14	136.54	136.8	130.27	146.44	153.11	158.39	172.01
Upf3b	63.63	54.75	58.76	41.6	49.12	37.41	47.22	52.92	43.05	38.33	43.47	43.04
Bcl10	63.6	67.44	57.38	61.5	45.19	73.59	54.36	68.61	79.41	78.71	52.2	58.21
Ptpn11	63.6	59.63	78.04	71.07	52.93	61.56	71.29	57.83	65.09	57.76	68.56	52.9
Figf	6.36	6.43	5.96	4.96	7.65	4.56	4.77	5.22	7.8	3.84	4.85	4.69
Serac1	6.36	6.27	8.97	6.93	7.24	5.84	7.83	9.48	5.06	5.28	7.24	5.78
Mtif2	63.59	55.81	48.61	33.82	39.1	31.35	38.79	40.1	34.82	28.66	32.01	28.4
Tmem59	635.33	531.02	355.43	283.89	508.39	341.34	315.56	348.27	432.28	327.88	317.09	289.23
Sec63	63.5	52.61	47.15	32.48	45.08	29.07	33.26	32.91	32.16	26.22	26.36	22.64
Klf7	6.35	7.6	6.08	6.89	16.99	12.44	6.34	5.44	11.82	10.37	7.61	5.23
Nhs	6.35	3.84	1.24	0.55	4.03	2.22	0.69	0.5	3.12	1.74	0.58	0.3
Tmem63a	6.35	8.97	11.03	15.75	20.6	16.55	12.77	14.17	11.07	16.35	13.44	15.68
Pex7	63.46	60.64	29.17	23.63	32.16	37	27.34	30.68	43.86	32.93	24.29	26.43
Lpar4	63.45	46.23	24.15	10.75	38.7	17.86	15.14	9.65	37.39	23.93	12.83	5.71
Dek	634.14	557.78	398.15	266.9	268.07	243.17	280.84	298.39	286.22	233.59	225.96	168.07
6530418L21Rik	6.34	4.19	10.07	6.39	7.11	5.44	9.85	6.11	8.14	6.81	15.03	10.43
Zfp345	6.34	8.41	5.2	6.17	3.95	4.3	3.65	5.93	4.36	4.36	3.51	4.61
Gas2	63.39	45.94	23.09	13.14	31.45	31.59	20.42	15.19	39.6	25.74	11.39	6.9
R3hdm1	63.39	57.95	47.33	38.21	53.91	41.64	39.91	35.82	37.68	31.67	34.3	25.09
F630043A04Rik	63.39	60.6	44.02	34.37	40.55	39.81	39.02	43.78	48.07	38.31	32.36	32.56
Dazap1	63.38	51.54	65.03	84.42	81.31	68.09	79.66	61.43	68.63	81.87	127.9	146.68
Rps5	633.17	581.24	1889.87	3453.31	1543.99	2533.48	3504.53	2552.52	1517.63	2700.91	4184.62	4711.53
2410016O06Rik	6.33	6.91	12.29	11.44	10.3	12.72	14.16	10.88	14.27	15.51	17.3	16.84
Cercam	6.33	6.03	12.62	18.34	18.75	13.07	16.21	14.59	10.01	13.3	19.17	20.38
Dak	6.33	5.03	9.72	12.53	13.85	17.67	15.41	10.09	11.18	16.67	15.22	11.12
Rhobtb2	6.33	8.23	6.33	10.66	7.55	9.57	6.72	8.91	7.88	9.25	6.66	9.02
Ulk3	6.33	6.54	6.78	9.57	11.47	9.68	6.94	9.88	9.76	10.91	9.28	11.27
Canx	633.01	544.07	480.28	349.32	398.01	247.28	278.47	274.06	268.02	224.95	208.05	156.83
Kbtbd2	63.29	51.53	36.52	28.6	27.21	23.9	22.08	26.57	28.89	20.31	17.29	16.16
Tmem14c	63.29	69.34	81.24	106.29	97.32	111.76	119.08	106.99	90.22	119.57	146.05	159.11
Osmr	63.26	50.7	23.91	15.61	62.03	30.8	19.79	17.87	33.8	20.95	14.22	11.33
Alkbh7	6.32	8.3	5.57	12.73	10.29	13.5	11.09	14.27	12.05	18.85	19.17	33.08
C1rl	6.32	10.23	7.36	10.02	13.83	17.26	8.99	11.31	11.13	14.2	8.57	11.32
Chrnb1	6.32	5.11	5.66	6.26	11.23	6.85	5.95	7.1	9.93	5.97	6.58	8.32
Cog1	6.32	9.03	12.95	20.72	17.3	20.84	16.13	17.84	15.64	23.39	20.26	25.16
Smoc1	6.32	6.71	13.53	10.58	9.46	8.42	11.56	10.54	6.98	7.05	13.39	9.47
Zfp169	6.32	4.93	3.92	3.37	5.39	2.9	2.72	2.56	3.22	2.5	2.83	1.18
Ccnh	63.2	52.61	45.16	30.09	32.27	27.53	37.57	40.44	35.95	29.53	32.23	33.12
Zfp217	63.18	54.74	51.66	61.65	69.32	64.21	50.52	50.84	52.72	58.37	45.66	44.31
Ptpla	63.17	43.26	54.76	40.2	30	33.63	55.64	56.14	57.61	32.08	61.25	62.31
Nono	631.7	572.67	646.07	525.06	398.25	554.88	600.72	551.45	553.99	478.76	536.53	425.74
Pum1	63.12	61.67	61.84	73.16	62.17	59.93	59.8	66.34	56.71	58.35	57.42	59.6
Prrc2b	63.11	67.53	75.64	115.28	85.92	92.91	79.89	85.49	59.56	82.22	80.47	80.65
Pogk	6.31	5.23	4.29	2.57	4.88	3.39	3.42	2.52	3.41	2.49	3.19	1.63
Ccdc127	63.08	49.82	45.02	32.07	33.04	24.78	32.55	32.56	33.59	24.72	27.79	22.29
Orc3	63.07	49.88	41.83	26.69	32.54	26.2	31.95	30.58	32.31	23.14	23.41	18.65
Taf11	63.07	55.47	56.88	53.81	44.27	61.65	62.99	59.29	67.26	66.71	66.09	67.79
Kdm6a	63.06	59.91	35.33	28.91	33.72	32.05	25.24	29.98	33.91	27.37	22.37	19.02
Rpl7	6305.24	5960.86	5683.73	4235.2	2608.68	3760.22	4722.93	5304.28	4727.95	3474.38	4185.02	4360.5
Ccne1	63.02	80.22	55.41	49.6	57.03	83.05	50.21	48.26	87.08	95.82	57.8	52.85
Ctf1	6.3	8.43	5.17	5.78	4.57	8.47	7.24	8.97	9.21	8.22	8.5	10.39
Zfp516	6.3	7.39	3.15	6.14	11.76	10.99	5.09	4.28	6.72	11.01	5.74	6.01
Adam10	63.01	50.08	56.66	36.86	41.55	25.35	38.43	37.08	25.46	22.16	31.6	22.19
Sec23b	63	71.69	63.14	53.02	46.2	59.51	56.59	63.27	74.31	64.55	62.4	56.52
Jkamp	62.98	75.72	78.4	63.15	56.03	68.65	71.58	73.21	69.54	66.2	70.16	61.39
Psmd10	62.98	65.95	47.88	41.02	25.95	45.22	39.62	47.73	45.38	41.9	35.87	37.52
Prpsap2	62.95	58.86	57.5	47.15	41.68	47.08	56.25	57.88	47.86	44.47	49.45	46.77
Rbm12	62.94	53.21	44.66	35.87	36.7	34.82	36.48	35.38	38.15	30.37	32.38	25.23
Mrps9	62.93	50.88	65.17	75.96	60.41	61.28	72.05	68.06	62.02	68.07	83.86	92.95
1300018J18Rik	6.29	8.95	11.87	7.74	11.88	12.2	10.83	10.65	10.31	11.33	10.1	10.4
Ablim1	6.29	3.64	3.65	1.82	4.63	2.72	2.83	1.84	3.56	2.32	2.63	2.04
Lrch4	6.29	7.77	13.9	36.1	50.01	44.8	28.16	27.57	30.66	56.69	48.67	58.65
Olig2	6.29	7.38	2.25	5.17	6.59	9.97	3	4.05	5.67	11.7	4.09	8.04
Zfp658	6.29	7.05	7.49	5.45	5.03	5.35	5.99	5.71	4.97	4.28	4.89	4.16
Ankle2	62.86	57.88	43.25	34.19	51.94	31.79	32.73	31.87	33.78	28.84	27.71	24.21
Elf1	62.84	53.09	41.8	35.61	33.35	31.83	32.53	36.08	35.96	26.31	26.72	22.42
D17Wsu92e	62.82	61.14	75.32	98.75	77.27	104.07	88.53	79.39	85.85	99.47	98.4	96.61
Cd84	6.28	3.93	4.07	4.73	6.05	1.95	4.85	7.56	3.53	2.92	2.14	3.84
Gm6724	6.28	5.37	3.8	1.02	2.49	2.78	5.46	2.38	3.77	2.71	2.74	1.52
Mbd3	6.28	6.62	46.28	151.2	88.31	110.83	114.55	78.96	58.93	149.7	177.08	221.22
Puf60	62.79	75.08	116.45	151.84	120.7	159.85	146.42	134.57	161.74	179.86	199.48	223.63
Ech1	62.75	85.99	100.66	146.01	103.18	174.84	122.4	154.54	147	170.6	122.95	182.87
Sgcz	6.27	10.59	7.15	10.31	5.78	6.58	6.03	11.24	6.95	6.41	7.19	9.48
Haus6	62.72	52.35	37.93	25.96	35.24	23.85	25.9	25.59	31.11	23.04	21.6	15.13
Prim2	62.69	58.07	64.09	51.75	43.55	56.87	59.43	53.77	61.78	57.46	54.32	48.59
Cdk6	62.66	41.65	34.88	27.46	54.14	35.98	26.83	18.74	38.35	22.54	22.38	15.26
Tnfaip1	62.64	60.4	58.47	49.52	46.12	52.11	52	47.09	56.04	50.93	53.44	43.39
Ccdc109a	62.63	66.11	43.24	50.24	63.64	85.56	42.49	42.53	56.61	58.99	31.33	28.24
Usp33	62.63	57.19	47.77	35.89	39.66	32.71	39.8	42.36	38.13	32.01	32.68	28.8
BC023814	6.26	7.26	10.3	12.94	19.33	13.38	15.44	14.45	11.2	15.58	16.64	20.44
Ccdc28a	6.26	6.66	3.17	6.54	10	12.37	4.78	4.13	5.19	10.29	5.34	6.97
Pex5l	6.26	8.63	4.7	2.37	7.86	8.51	4.69	1.88	9.97	12.72	4.31	2.53
Ostf1	62.62	72.45	75.31	106.9	65.77	113.16	94.26	113.22	85.65	110.43	87.95	136.03
Ppp1r7	62.62	56.64	50.56	43.45	31.1	41.09	41.62	41.83	41.44	43.79	39.11	35.12
Lrrc58	62.6	51.03	43.08	37.87	25.81	19.49	22.05	28.26	19.14	18.98	15.93	18.61
Polr3g	62.59	61.12	52.04	43.7	30.45	36.56	43.27	49.71	43.22	40.28	38.65	34.76
Jagn1	62.58	62.22	75.02	64.6	64.35	58.09	67.5	82.59	81.43	63.44	81.9	94.33
Evi5	62.56	53.12	40.64	30.14	38.22	27.5	29.64	30.63	29.68	24.39	22.64	18.53
Wbp2	62.56	81.15	82.9	140.97	83.93	152.41	103.52	122.48	94.08	154.17	114.73	158.24
Cdc45	62.55	76.37	64.62	56.74	60.58	79.13	66.19	61.28	92.21	80.13	68.27	66.67
Arhgap29	6.25	3.39	5.2	2.05	2.73	1.97	3.9	2.24	5.64	2.86	5.41	2.55
Iqsec1	6.25	5.34	9.72	15.26	11.46	7.82	11.45	9.13	7.58	8.14	14.26	13.46
Rbm12b	6.25	6.2	4.15	3.66	4.95	3.11	4.32	5.3	4.13	3.64	4.22	3.37
Lsg1	62.51	57.88	63.55	64.8	55.11	55.65	63.8	59.39	67.07	63.34	72.96	74.14
Tdh	62.5	103.27	85.69	186.22	90.99	149.86	95.16	176.27	114.78	164.11	138.08	263.79
Mfap1b	62.48	61.53	60.09	42.34	33.03	43.76	46.2	39.94	56.72	46.67	50.07	34.47
Cstf2	62.44	61.36	53.84	41.86	38.21	37.99	44.46	43.74	40.68	33.48	36.21	27.88
Wee1	62.44	50.49	44.15	29.81	33.09	30.04	34.4	34.47	39.09	30.26	29.17	22.35
Clcn2	6.24	10.13	21.41	28.41	58.41	39.1	34.68	29.21	32.61	46.41	40.12	43.95
Dot1l	6.24	5.62	14.08	30.4	28.21	21.44	21.17	16.25	16.58	27.41	37.42	32.56
Fbxl12	6.24	6.7	6.71	10.08	9.96	8.34	8.22	10.47	9.07	10.79	13.44	18.75
Fbxw17	6.24	5.99	8.68	8.47	10.64	13.6	12.31	11.06	9.55	12.34	12.24	11.98
Mctp1	6.24	7.31	7.49	5.07	4.3	3.36	5.68	5.41	3.11	3.03	4.68	3.08
Tbx4	6.24	7.66	7.41	11.53	11.1	12.5	9.96	9.94	15.23	12.07	12.89	15.3
Mtpap	62.38	62.12	50.58	40.42	36.21	35.72	42.9	48.57	43.44	39.2	36.11	35.39
Ddx27	62.34	54.72	92.21	95.77	73.43	80.16	101.2	84.04	88.07	91.76	127.07	111.27
Pusl1	6.23	6.15	20.34	23.69	14.67	12.75	25.37	25.42	14.19	18.38	36.82	42.69
Scmh1	6.23	7.85	8.14	9.45	9.88	11.55	9.51	10.18	9.06	10.85	11.41	11.93
Zfp787	6.23	4.91	5.37	13.63	8.1	8.59	9.28	9.81	7.33	12.74	18.58	28.47
Ugdh	62.32	74.39	39.57	45.43	37.85	49.52	34.09	47.18	50.85	46.68	29.88	38.33
Cd55	62.31	50.55	37.4	30.67	45.95	28.48	30.69	41.93	27.8	28.19	29.01	26.27
Rcor1	62.31	59.59	45.45	37.38	42.48	40.6	37.05	35.98	38.69	30.63	31.11	21.81
Unc50	62.31	72.78	62.5	52.71	44.6	57.88	64.33	75.61	70.52	56.09	67.3	80.35
Slc19a2	62.29	50.43	58.79	39.49	62.93	42.94	55.66	46.95	51.27	40.88	53.35	41.02
AU019823	62.28	56.02	47.06	34.32	40.37	33.71	37.92	41.07	40.4	33.1	32.81	27.25
N6amt2	62.26	48.39	79.76	59.8	39.63	46.6	87.87	72.26	75.41	56.13	86.35	80.78
Fam63a	62.25	67.38	75.34	80.88	71.01	86.84	82.04	76.52	85.46	75.81	84.34	87.92
Hebp1	6.22	9.99	5.24	6.73	7.66	14.58	6.18	7.18	8.37	13.11	8.34	10.8
Wdr12	62.19	49.01	63.49	40.08	30.93	33.91	52.2	42.69	46.05	31.44	45.11	35.04
Psma1	621.88	565.06	458.89	331.16	266.48	343.23	397.58	415.17	449.9	377.69	348.13	341.42
Pank3	62.17	57.14	33.4	26.59	32.33	22.88	20.52	25.45	25.61	20.91	15.74	14.92
Zfp930	62.14	55.16	40.12	22.43	38.5	23.49	28.47	27.35	26.98	21.76	23.47	16.49
2210408I21Rik	6.21	7.51	5.34	4.38	3.7	3.77	3.97	4.28	3.48	3.78	2.57	2.87
Lrrc14	6.21	7.4	13.09	20.03	14.37	14.82	18.01	16.47	15.43	19.12	28.17	28.17
Man1c1	6.21	6.31	2.93	4.23	9.43	8.84	3.36	3.05	7.34	8.63	4.63	5.14
Mrpl4	6.21	11.36	35.47	62.34	41.86	56.02	63.31	46.46	41.18	67.22	97.77	128.25
Rnf13	621.39	426.23	364.81	203.59	428.06	227.69	298.65	251.72	336.25	209.45	210.81	142.92
Spata6	62.12	67.04	37.68	35.47	30.97	36.19	30.5	38.96	35.61	31.96	24.67	28.21
[truncated: 18,328 more rows]

## Sheet: Upregulated DE Genes
Supplementary Data 1: Detailed gene expression values for upregulated genes: Related to Figure 3.
DE Genes determined through EBSeq with a FDR of 0.05. Prosterior Probability (PP) of expression and median TPM value across 3 replicates are presented.
Gene.ID	PP.AA	PP.2i	PP.AA2i	median.DMSO	median.AA	median.2i	median.AA2i
0610007P14Rik	NA	0.999979	0.997642	53.76	61.55	72.06	77.54
0610040J01Rik	0.997749	NA	NA	1.91	3.6	0.66	2.21
100043387	NA	0.999993	0.994315	0	3.56	10.4	7.94
1110021L09Rik	NA	NA	0.995511	29.29	22.47	35.75	42.79
1110038D17Rik	NA	NA	1	16.27	22.99	19.24	26.36
1110051M20Rik	NA	0.99392	0.999684	39.82	46.75	60.38	57.14
1500009L16Rik	0.99994	NA	NA	3.56	8.51	3.74	4.93
1500012F01Rik	NA	1	1	165.65	179.37	365.6	514.97
1700003M02Rik	0.969274	NA	NA	0.21	1.48	0.05	0.63
1700007K13Rik	0.993391	NA	NA	8.04	16.03	8.74	11.49
1700009P17Rik	0.999621	NA	NA	5.05	22.98	2.74	7.14
1700027A23Rik	0.993936	NA	NA	0.04	1.28	0	0.51
1700030J22Rik	1	NA	NA	0.87	2.51	0.73	1.63
1700031F05Rik	0.999993	NA	NA	0	0.94	0	0.36
1700061G19Rik	1	NA	1	0.73	12.39	0.58	10.55
1700066B19Rik	NA	NA	0.996841	0.13	0.53	0.37	0.7
1700084C01Rik	NA	1	1	0.42	0.92	4.93	15.17
1700112E06Rik	NA	NA	0.999672	0.12	0.21	0.65	1.02
1810013D10Rik	NA	0.966565	NA	32.04	49.17	52.56	56.69
1810048J11Rik	NA	NA	1	9.87	9.78	12.37	12.55
2010002M12Rik	NA	NA	0.999662	1.19	0.93	0.63	2.33
2010015L04Rik	0.966482	NA	NA	2.62	6.24	3.73	5.14
2010107G23Rik	0.993725	NA	NA	0.71	1.53	0.59	1.3
2010305A19Rik	NA	NA	0.98349	8.52	15.5	15.55	16.84
2210016F16Rik	0.999996	NA	0.999065	15.28	22.62	12.21	21.72
2310003L22Rik	NA	0.99999	0.982717	7.2	7.77	12.75	11.49
2310004N24Rik	NA	NA	0.969477	16.06	34.18	30.33	36.22
2310037I24Rik	NA	1	1	81.94	82.17	109.57	108.93
2310044G17Rik	0.999947	NA	NA	31.78	36.45	34.05	32.54
2410004P03Rik	0.999981	NA	NA	0.95	2	0.65	0.7
2410131K14Rik	NA	NA	0.995976	8.19	10.42	11.5	12.92
2510009E07Rik	NA	1	1	1.5	1.11	6.41	7.94
2610019F03Rik	NA	NA	1	25.17	32.69	24.98	47.54
2610034M16Rik	NA	0.999641	NA	0.06	0	0.38	0.06
2610305D13Rik	NA	NA	0.981358	1.79	4.33	1	3.91
2810408A11Rik	0.964114	NA	NA	5.32	8	4.92	4.84
2810422J05Rik	NA	NA	0.952359	47.53	74.04	67.56	70.98
3830417A13Rik	NA	NA	0.999681	0.44	0.23	1.44	5.03
4930432K21Rik	NA	NA	1	2.27	3.93	2.93	5.88
4930455C21Rik	NA	0.999558	NA	16.53	19.33	25.15	22.31
4930502E18Rik	NA	NA	1	0	0.2	0.07	2.04
4930548H24Rik	0.999816	NA	NA	10.82	16.66	8.79	11.91
4932425I24Rik	0.994818	NA	NA	0.09	0.51	0.08	0.35
4933403G14Rik	0.999836	NA	NA	1.13	2.77	0.64	1.36
4933404M02Rik	NA	0.999683	1	0.62	1.23	2.9	5.52
5133401N09Rik	NA	NA	0.998321	8.83	13.47	15.64	15.73
5730437N04Rik	NA	0.99999	1	49.46	76.85	113.95	92.87
5930434B04Rik	NA	NA	0.988632	27.96	33.97	38.54	39.78
6330403K07Rik	0.999973	NA	NA	1.12	3.76	0.95	2.51
6430573F11Rik	NA	1	1	4.2	2.2	7.92	8.82
6720456B07Rik	NA	0.999325	0.99508	112.33	182.07	215.4	198.41
9030409G11Rik	NA	0.999991	1	14.81	17.84	31.04	52.44
9030624J02Rik	NA	1	1	40.03	52.87	59.26	65.15
9430020K01Rik	NA	0.997624	0.989011	10.06	12.28	15.45	18.95
9430038I01Rik	NA	NA	1	12.07	16.91	15.87	21.94
9630033F20Rik	0.952346	NA	0.999953	16.04	24.06	19.98	22.53
A130022J15Rik	NA	NA	1	22.21	20.49	21.37	30.15
A230051G13Rik	NA	NA	0.996564	1.77	2.31	2.48	3.47
A2ld1	NA	0.95071	NA	11.04	11.88	13.88	12.8
A330049M08Rik	NA	NA	1	0.37	0.65	1.2	7.61
A4galt	NA	NA	1	4.94	8.37	6.51	22.52
A730017C20Rik	NA	NA	0.974676	0	0.04	0.05	0.35
AA467197	NA	NA	1	17.51	13.88	20.52	130.91
AA986860	NA	NA	0.989273	0.16	0.32	0.74	1.56
Aass	0.999561	NA	NA	0.8	2.69	0.18	0.38
Abhd4	NA	0.973289	0.955595	51.78	62.67	62.46	61.8
Abp1	0.999998	NA	NA	41.03	143.28	28.46	72.17
Abr	NA	NA	1	28.33	30.18	29.39	41.56
Acaa2	NA	0.999642	NA	28.86	27.88	39.89	34.7
Acer2	NA	NA	0.990073	0.09	0.16	0.2	0.42
Acly	NA	0.999987	NA	100.85	123.6	135.41	129.87
Acot1	NA	0.999437	1	28.41	40.79	53.11	53.57
Acot7	NA	NA	0.997594	74.62	123.54	142.18	165.52
Acox1	0.999987	0.999991	0.999836	32.33	43.21	39.35	43.85
Acp5	NA	NA	1	0.18	0.91	0.5	2.44
Acss1	NA	1	1	1.29	2.09	3.75	4.11
Acss2	0.999266	NA	NA	9.71	13.11	13.16	12.61
Adam12	NA	1	1	0.33	0.06	4	1.49
Adam19	0.99992	NA	NA	19.91	36.95	10.57	21.63
Adam32	0.992064	NA	1	1.04	3.92	1	4.36
Adap2	NA	NA	0.999998	4.07	4.03	3.34	7.06
Adat2	NA	0.999972	1	13.44	18.09	23.84	26.91
Add1	0.999104	NA	NA	95.74	109.09	98.67	108.89
Adh1	NA	NA	0.979597	0.09	0.06	0.22	0.53
Adsl	NA	0.999995	NA	82.39	78.74	115.84	98.88
Afap1l1	NA	0.999999	0.96373	0.11	0.12	0.9	0.55
Aff1	NA	1	1	12.91	12.63	25.48	34.23
Agk	NA	NA	0.968764	35.79	28.83	33.15	46.19
Agtrap	NA	NA	0.997299	34.12	63.33	37.52	65.63
Agxt2l2	NA	0.999998	NA	12.18	11.02	19.58	14.7
Ahcy	NA	1	0.98227	194.65	251.05	321.47	271.32
Ahr	NA	0.999385	1	1.66	0.88	3.05	4.33
Ahsg	0.951571	NA	NA	2.5	5.9	2.13	3.37
AI118078	NA	NA	0.999999	0.29	1.01	0.18	3.63
AI480653	1	NA	NA	32.46	42.16	25.14	24.55
Aif1l	NA	0.998616	NA	5.09	2.33	8.73	3.58
Akap2	NA	0.998876	NA	6.19	3.78	10.1	4.38
Akr1a4	NA	0.95162	NA	389.97	514.59	628.28	549.04
Akr1b3	NA	1	0.981077	191.8	198.4	449.15	312.41
Akr1b8	1	1	1	5.88	13.36	17.78	25.9
Akr1c13	0.991365	NA	1	4.17	9.89	5.42	18.35
Akr1c18	NA	1	1	1.06	3.36	6.6	23.66
Alcam	NA	0.992219	NA	0.19	0.09	0.43	0.44
Aldh18a1	NA	0.999824	NA	28.51	24.92	41.11	31.7
Aldh1a2	NA	0.999993	NA	0.07	0.04	0.59	0.11
Aldh1l1	NA	NA	0.999975	0.16	1.25	0.25	1.35
Aldh1l2	NA	0.95686	1	2.9	4.38	4.11	8.53
Aldh5a1	NA	NA	0.999879	6.53	7.21	7.45	10.49
Aldh9a1	1	NA	NA	35.56	47.33	35	39.96
Aldoc	NA	NA	0.99974	30.08	52.3	36.44	64.04
Alox12	NA	NA	0.976713	0.12	0.18	0.2	0.51
Alox12b	0.981681	NA	NA	0.03	0.68	0.1	0.27
Alox15	0.998666	NA	1	3.44	30.18	0.86	12.96
Alox5ap	NA	NA	0.998131	1.52	3.16	1.44	4.47
Aloxe3	NA	NA	0.983489	0.7	0.52	1.72	1.85
Alpl	NA	0.999514	1	3.85	4.3	15.65	39.33
Alx1	NA	1	0.999341	0.24	0.07	1.06	0.71
Amhr2	NA	NA	0.999985	0.15	0.49	0.61	1.28
Amph	NA	NA	0.997355	0.29	0.42	0.68	0.97
Amt	1	NA	1	8.5	16.68	8.29	20.96
Ankrd13a	NA	0.999832	0.999949	54.05	78.02	71.24	84.8
Ankrd33b	0.959536	NA	NA	10.57	13.35	1.82	3.05
Ankrd6	NA	1	NA	18.92	17.36	30.16	25.87
Ano5	NA	0.989271	1	0.33	0.65	0.69	1.18
Ano9	0.979808	NA	NA	1.2	2.56	0.38	2.48
Anxa5	NA	NA	0.999914	79.38	73.8	89.77	115.05
Anxa6	NA	0.985452	0.98923	166.27	140.13	255.54	266.66
Anxa7	NA	NA	0.999998	93.25	100.69	95.5	125.01
Aox3	0.999905	NA	1	23.6	38.42	26.68	45.15
Aox4	1	NA	0.998858	1.96	6.37	1.06	4.12
Ap3b2	NA	NA	1	0	0.01	0.14	1.32
Ap3d1	NA	NA	0.999962	46.58	58	64.46	82.49
Ap3m2	0.98266	NA	NA	6.14	9.38	3.89	5.05
Apba1	NA	1	NA	0.23	0.15	0.65	0.39
Aplf	NA	NA	0.987439	15.46	18	16.88	19.52
Apob48r	NA	NA	0.961735	0.59	0.82	0.42	1.21
Apobec1	NA	NA	0.998879	69.5	94.03	67.78	99.68
Apobec3	1	NA	NA	36.93	57.59	34.98	45.47
Apoc1	0.992365	NA	NA	2.15	16.17	1.52	8.85
Aqp3	NA	NA	0.966186	48.48	55.31	55.03	140.04
Arf2	NA	NA	0.999811	20.29	24.01	27.82	37.61
Arfgap3	NA	NA	0.999932	16.21	22.32	18.96	27.4
Arhgap10	NA	1	0.999991	4.13	3.38	6.9	5.86
Arhgap26	NA	1	NA	0.27	0.3	1.02	0.54
Arhgap36	NA	0.999929	NA	0.08	0.08	0.85	0.58
Arhgap44	NA	0.998799	NA	0.46	0.34	1.27	0.94
Arhgef15	1	NA	NA	0.51	2.25	0.17	0.57
Arhgef7	NA	0.996071	NA	21.06	24.87	29.09	28.7
Arid3a	NA	NA	0.99484	4.99	5.02	7.53	9.1
Arid3b	NA	NA	0.995201	8.73	10.75	9.61	14.7
Arl8a	NA	0.975449	0.998718	63.22	77.44	93.07	94.53
Armc9	NA	NA	0.999964	7.65	10.68	8.53	10.84
Armcx2	1	0.970019	0.99935	9.49	14.87	11.68	15.49
Arnt2	0.993774	NA	NA	52.08	58.61	32.96	37.62
Arpc1a	NA	1	0.999999	91.82	141.16	183.18	163.23
Arrb1	NA	NA	1	2.48	2.65	2.93	4.47
As3mt	1	NA	0.999764	20.52	43.37	15.69	31
Asb1	NA	0.999217	1	14.07	14.47	17.49	19.04
Asb4	1	NA	1	0.11	0.99	0.18	1.61
Ass1	NA	0.95018	1	173.33	217.95	323.44	403.94
Asxl3	NA	0.999996	1	0.2	0.17	0.6	0.81
Atf3	NA	0.978901	0.983602	0.73	1.16	2.04	2.8
Atic	NA	0.996045	NA	151.66	139.49	211.06	152.19
Atmin	NA	1	1	12.15	16.78	19.56	20.11
Atp10a	NA	0.978726	NA	5.96	5.22	10.02	9.05
Atp5a1	NA	NA	0.993238	729.35	807.4	838.32	839.15
Atp6v0d1	NA	0.998553	1	73.84	98.15	111.53	131.63
Atp6v1c2	NA	NA	0.999714	4.16	5.62	3.55	8.66
Auts2	NA	0.975602	NA	2.41	1.83	3.06	2.09
Axin2	NA	0.999949	1	0.11	0.2	4.16	8.02
AY074887	0.999993	NA	NA	8.36	14.58	14.14	8.27
B2m	NA	1	NA	126.48	74.99	202.36	144.85
B3gnt9-ps	NA	NA	0.968223	1.05	1.73	2.06	2.66
Bag2	NA	1	NA	22.03	17.84	33.07	20.72
Bag3	NA	NA	0.999968	16.84	18.87	20.76	30.6
Bak1	NA	NA	0.978979	56.8	98.46	87.36	120.75
Bambi	NA	NA	0.99998	3.6	3.95	6.21	10.9
BC021614	NA	NA	0.989551	7.61	34.7	6.41	25.02
BC026585	0.999942	NA	1	4.48	11.88	4.04	10.21
BC026590	NA	0.988472	NA	10.38	8.32	14.46	13.85
BC046404	NA	NA	0.99187	26.7	26.7	31.36	36.46
BC060267	NA	NA	0.981484	2.38	4.18	2.23	3.44
BC089491	NA	1	0.999696	3.97	3.98	12.43	9.88
Bcat1	0.984963	0.999663	1	28.41	44.94	51.33	73.7
Bcl2l2	NA	0.999946	0.999926	25.92	30	32.8	35.9
Bcs1l	NA	0.9912	NA	19.36	25.6	29.19	27.55
Bex2	NA	0.995355	NA	4.57	9.91	7.91	7.33
Bin1	NA	0.996174	NA	8.83	7.63	14.89	11.15
Bin3	NA	NA	0.999438	24.41	36.17	34.83	43.25
Bmp2k	NA	0.999994	0.99916	6.7	5	13.64	14.7
Brd2	NA	0.962288	0.99912	106.25	110.2	141.6	143.74
Bri3	NA	NA	0.999344	56.14	103.89	102.91	120.36
Bspry	NA	NA	1	1.43	9.6	1.99	10.84
Bst1	NA	NA	0.999991	0.14	0.21	0.29	0.93
Btbd11	NA	0.994642	1	2.4	2.69	4.53	5.12
Btla	NA	1	1	2.63	1.35	10.22	12.32
Btnl7	0.982829	NA	NA	0.61	1.89	0.19	1.08
Btrc	0.998714	NA	0.986221	5.85	8.08	6.73	7.45
C130074G19Rik	1	NA	1	5.29	9.06	4.89	13.52
C1ql3	NA	0.999998	1	1.21	0.58	3.2	4.23
C1qtnf3	NA	NA	1	0.47	0.9	1.4	2.31
C1qtnf4	NA	NA	0.992788	0	0.1	0.13	0.37
C2cd4b	0.953167	NA	NA	0.09	3.73	0.06	1.58
Cachd1	NA	0.999882	0.996338	8.23	7.35	31.17	28.71
Calhm2	NA	NA	0.977368	3.01	3.65	5.58	9.15
Camk1	0.996911	1	1	11.63	15.68	18.78	20.6
Car3	NA	0.998748	NA	0.02	0.05	0.69	0.21
Car5b	0.963823	NA	0.999945	2.32	5.46	2.26	4.38
Card11	NA	NA	1	0	0	0.02	0.62
Card14	NA	NA	1	0.11	0.67	0.25	1.39
Cars	1	1	NA	48.45	58.86	62.48	51.87
Casp6	0.956011	NA	NA	20.25	28.33	23.16	22.57
Casp9	1	NA	0.99999	13.4	20.89	17.33	20.81
Cblc	NA	NA	0.999858	0.11	0.82	0.08	0.83
Cbr2	NA	NA	0.999541	12.83	21.92	10.62	36.38
Ccbl1	NA	NA	1	6.43	13.18	13.77	27.63
Ccbl2	NA	NA	1	14.59	26.82	16.54	35.96
Ccdc115	NA	NA	0.994635	22.78	30.99	35.64	36.48
Ccdc116	NA	1	NA	0.85	0.61	2.41	1.45
Ccdc137	NA	0.996157	NA	34.42	29.73	51.2	43.76
Ccdc19	0.999674	NA	NA	0.26	1.64	0.16	0.62
Ccdc28b	NA	NA	0.992056	29.02	39.46	38.72	44.87
Ccdc30	0.981644	NA	NA	0.45	0.98	0.81	0.86
Ccdc40	0.987607	NA	NA	0.37	0.69	0.42	0.37
Ccdc46	NA	1	1	4.68	3.85	12.34	14.77
Ccdc65	0.992639	NA	NA	0.31	0.96	0.31	0.73
Ccdc96	0.999987	NA	NA	0.87	2.25	0.63	1.27
Ccl7	NA	0.992342	0.980798	0.24	0.13	1.32	1.17
Ccnb1ip1	NA	0.995043	NA	21.31	11.18	34.57	26.15
Ccrl1	NA	0.998782	1	1.3	0.79	2.76	5.21
Cd164l2	NA	NA	1	15.61	37.54	21.04	52.81
Cd180	0.963635	NA	NA	0.16	0.46	0.15	0.25
Cd200r3	NA	NA	1	0	0.19	0.79	2.1
Cd320	NA	NA	0.980722	15.63	17.74	25.66	26.35
Cd3eap	NA	0.999995	NA	18.56	26.06	39.32	30.59
Cd59b	1	NA	NA	1.3	5.63	1.02	2.63
Cd72	NA	0.999996	0.950938	0.2	0.29	1.11	0.68
Cd83	NA	NA	0.975139	0.22	0.08	0.7	0.82
Cdc42ep2	0.994616	NA	NA	4.04	7.25	6.11	7.23
Cdc42se1	NA	0.964666	0.985671	53.09	79.15	96.71	91.95
Cdh1	1	NA	1	40.72	83.96	55.76	124.67
Cdh5	NA	1	1	0.03	0.03	1.46	0.89
Cdhr1	1	NA	NA	3.81	7.21	1.19	2.92
Cdk5r2	NA	0.952202	NA	0.1	0.2	0.52	0.47
Cdkl2	NA	0.989867	0.999999	4.2	4.22	7.17	7.12
Cds1	NA	NA	1	0.21	0.27	0.92	0.73
Cdx1	NA	0.988463	0.99979	0	0.02	0.24	0.57
Ceacam19	NA	NA	1	2.41	4.35	2.2	5.41
Ceacam2	1	NA	0.99966	2.73	7.23	1.44	5.2
Celf3	NA	NA	0.984481	1.08	3.27	0.52	4.59
Celsr3	NA	NA	0.997457	0.05	0.25	0.07	0.24
Ces1f	NA	0.952058	NA	0.19	0.16	0.7	1.03
Cftr	NA	NA	0.977383	0.01	0	0.12	0.08
Cgref1	NA	1	NA	15.73	11.17	29.55	15.85
Chchd8	NA	NA	0.999161	11.1	11.48	10.81	16.01
Chd3	NA	1	0.999812	36.31	30.96	67.23	67.34
Chdh	NA	NA	1	0.39	0.61	0.71	3.62
Chi3l1	0.999999	NA	NA	12.16	25.53	5.96	10.34
Chl1	NA	1	1	0.15	0.1	1.18	1.37
Chmp4c	0.985185	NA	NA	18.68	26.58	12.87	18.44
Chn2	NA	1	1	0.56	0.95	2.91	2.85
Chrac1	NA	0.989552	0.999843	35.47	65.69	62.25	69.86
Chrm2	NA	1	NA	0.05	0	2.21	1.02
Chrm4	NA	NA	0.999682	1.39	1.51	3.83	8.05
Chrna9	1	NA	1	0	0.72	0.19	1.35
Chst1	NA	NA	0.999986	3	9.42	6.32	17.07
Chst11	NA	0.999703	NA	1.7	0.79	2.72	1.4
Chst2	NA	1	NA	0.16	0.04	0.65	0.3
Chst8	NA	NA	0.973447	0.58	0.52	0.88	1.7
Cib1	NA	NA	0.981148	51.85	92.05	86.47	110.69
Cisd3	NA	0.999877	0.973986	167.29	221.1	407.05	394.39
Cldn23	NA	NA	1	1.48	1.32	3.3	5.34
Cldn4	NA	NA	0.999927	9.13	18.36	12.31	90.59
Cldn7	NA	NA	0.999116	1.12	4.31	0.76	5.78
Clec16a	0.997719	NA	NA	7.19	9.28	7.89	8.13
Clec2i	1	NA	1	9.67	105.98	2.41	34.22
Clec4a3	1	NA	NA	0.03	4.7	0	1.6
Clta	NA	NA	0.996315	175.87	312.75	363.51	393.14
Cmbl	NA	NA	0.999971	1.87	4.98	1.91	4.67
Cml3	NA	0.991061	1	280.4	242.72	396.7	830.79
Cmtm3	NA	NA	0.964835	21.34	22.09	34.69	33.9
Cndp2	NA	0.959549	0.993428	41.61	62.17	68.74	70.83
Cnksr3	NA	NA	0.965731	15.73	19.05	17.39	17.82
Cnp	NA	NA	1	5.05	9.31	8.14	13.9
Cnpy1	NA	1	1	1.88	1.31	11.95	17.07
Col4a5	NA	NA	0.996061	3.01	1.9	11.08	9.91
Commd1	NA	NA	0.965376	68.55	88.93	93.13	94.93
Commd7	NA	0.991724	0.958609	12.69	17.68	19.71	20.77
Copg	NA	1	0.999992	87.26	105.21	123.82	118.9
Cops6	NA	0.99988	0.992759	186.37	206.83	314.57	284.19
Coq5	NA	NA	1	23.51	30.65	30.69	34.05
Coro1b	NA	NA	0.999992	177.27	275.32	293.71	461.03
Coro2a	0.986569	NA	0.999428	2.62	5.45	2.71	5.25
Cotl1	NA	NA	0.993209	4.08	10.69	10.18	22.59
Cox6c	NA	NA	0.973692	364.45	525.14	545.68	597.2
Cox7a2l	NA	1	1	225.24	281.4	393.36	387.51
Cp	NA	1	NA	2.47	0.57	6.98	2.26
Cpne5	NA	NA	1	0.57	2.14	0.97	4.23
Cpsf4l	1	NA	1	2.01	11.36	2.1	8.49
Cpt1a	0.999672	0.999777	1	7.24	11.29	11.4	20.35
Cpt2	1	NA	NA	29.34	35.14	36.25	36.31
Cpxm2	NA	NA	0.952365	0.54	0.41	1.02	0.93
Crabp2	1	0.998697	1	18.91	88.8	58.42	125.4
Cradd	0.999982	NA	NA	7.84	14.67	7.38	10.16
Creb3l1	NA	NA	0.996048	0.87	2.09	1.81	2.87
Creg1	NA	NA	1	10.11	8.97	12.44	19.71
Crisp1	NA	NA	1	0.84	2.14	2.46	6.07
Crtac1	NA	0.999849	1	0.2	0.42	0.83	1.25
Cryl1	NA	NA	1	6.11	11.5	7.84	11.6
Crym	NA	NA	0.999999	0.54	0.91	1.39	2.66
Csrnp2	NA	NA	1	4.39	4.68	5.92	8.9
Csrnp3	NA	0.972155	NA	0.01	0.03	0.11	0.17
Csrp2	NA	NA	0.999993	40.97	73.44	39.42	82.48
Ctdnep1	NA	NA	0.99238	52.14	77.33	81.44	86.58
Ctdsp2	NA	NA	0.999828	175.43	194.91	217.38	241.55
Cthrc1	1	NA	1	0.21	6.18	0.2	2.52
Ctnnbl1	NA	0.994928	0.999592	27.49	40.06	47.23	52.92
Ctu1	NA	0.999302	NA	8.31	8.26	10.76	9.82
Ctxn3	1	NA	NA	2.54	7.42	0	0.11
Cux1	NA	1	NA	20.83	20.61	27.99	24.51
Cwc25	NA	NA	0.99999	14.84	17.23	17.24	18.6
Cx3cl1	NA	NA	0.999752	4.6	5.41	7.77	9.62
Cxcl11	NA	0.997735	NA	0.78	1.49	2.43	1.15
Cxcl16	NA	NA	0.989421	0.44	1.18	0.98	2.31
Cxcl17	NA	NA	0.999989	0.15	0.26	0.27	1.78
Cxcl5	NA	NA	1	0.36	0.29	1.19	3.26
Cxx1b	NA	NA	0.954593	18.45	20.42	65.38	93.68
Cxx1c	NA	0.998882	0.999994	2.58	2.57	27.27	39.6
Cxxc4	NA	0.999718	NA	0.15	0.1	0.59	0.27
Cyb5r2	NA	NA	1	0.49	1.39	0.38	2.04
Cybb	1	NA	NA	0.1	1.89	0.02	0.12
Cyfip2	NA	0.999998	NA	8.44	5.12	16.38	7.99
Cyp1a1	NA	0.999993	1	0	0	2.42	1.88
Cyp1b1	NA	0.999998	1	0.18	0.05	3.69	2.6
Cyp2ab1	NA	NA	1	1.94	2.9	2.39	10.4
Cyp2b23	1	NA	0.999981	360.57	659.97	240.1	619.59
Cyp2t4	NA	NA	0.995661	0.22	0.18	0.28	1.07
D10Bwg1379e	NA	0.962031	NA	0.44	0.26	0.82	0.44
D14Ertd668e	1	NA	NA	8.99	18.91	2.73	3.57
D16H22S680E	NA	NA	0.994941	11.32	16.18	15.91	17.87
D18Ertd653e	NA	0.999878	NA	1.68	2.74	3.59	3.32
D330012F22Rik	NA	NA	1	3.94	4.48	6.04	6.41
Dap	NA	NA	0.996786	13.92	17.49	11.43	26.6
Dapp1	NA	NA	1	19	25.29	24.12	31.67
Dcaf5	NA	0.999994	0.999996	9.34	11.14	12.68	12.76
Dcbld1	NA	1	0.999998	12.59	10.4	24.61	21.48
Dctd	NA	NA	0.988073	41.73	50.17	41.6	48.15
Dctn6	NA	NA	0.999999	50.19	64.43	61.77	67.81
Dcun1d2	NA	NA	1	9.44	12.65	11.19	13.98
Ddit4	NA	0.999958	NA	118.34	129.3	185.48	180.6
Dera	NA	0.99937	0.999884	34.5	34.5	46.45	47.22
Dgkh	NA	0.986338	NA	0.77	0.51	1.4	0.75
Dgki	0.999993	NA	NA	0.81	1.94	0.27	0.4
Dhdds	NA	NA	0.997229	20.89	29.73	25.08	28.19
Dhrs7	0.99688	0.99933	1	54.79	71.65	68.46	99.37
Dio2	NA	NA	1	0.77	0.57	0.79	1.82
Dkk1	NA	NA	0.999981	0.02	0	0.12	0.79
Dkk3	NA	NA	0.996183	0.07	0.44	0.13	0.91
Dmrt1	NA	NA	1	1.38	4.74	1.01	3.36
Dmrtc1b	1	NA	1	1.75	66.2	0.98	15.49
Dmrtc2	NA	1	1	3.04	3.31	10.88	13.08
Dnahc6	1	NA	NA	0.05	0.26	0.02	0.05
Dnahc8	0.999998	0.999973	1	0.13	0.33	0.41	1.34
Dnajb13	1	NA	NA	0.33	1.76	0.23	0.93
Dnajb4	NA	NA	0.999694	7.92	5.88	13.41	17.04
Dnmt3a	0.958271	NA	NA	16.57	21.02	11.82	15.27
Dnmt3l	0.963399	NA	NA	0	0.51	0	0.29
Doc2a	NA	NA	0.985502	3.91	4.59	6.75	9.83
Doc2b	1	NA	NA	0.11	0.85	0.06	0.24
Dock4	NA	0.999223	NA	6.38	6.21	10.93	8.46
Dok5	NA	0.968876	0.999998	2.35	3.75	6	8.94
Dpcd	0.97009	NA	0.999983	11.52	27.12	16.9	23.72
Dppa1	NA	NA	0.999321	0.03	0	0	0.92
Dppa2	1	NA	1	0.49	14.51	0.18	4.41
Dppa3	NA	NA	1	0.16	0.87	0.21	12.72
Dppa4	1	NA	1	0.17	3.95	0.19	1.89
Dppa5a	1	NA	1	43.73	1271	25.76	759.91
Dram1	NA	0.995643	1	0.72	0.41	1.97	2.89
Dscr3	0.95336	0.999063	0.999998	33.36	46	48.6	50.96
Dsg2	0.990997	NA	1	12.47	24.84	15.56	45.96
Dsp	NA	1	1	13.45	13.87	23.37	37.91
Dtd1	NA	0.999581	NA	25.3	34.4	39.8	34.48
Dtnbp1	NA	0.999156	NA	22.78	31.6	37.6	31.35
Dusp18	1	NA	NA	13.11	18.74	8.88	11.2
Dusp27	1	NA	1	2.04	19.96	3.86	19.78
Dusp28	NA	NA	0.999499	5.5	6.43	7.19	9.65
Dynlt1a	NA	NA	0.992945	119.26	154.14	160.24	198.33
Dyx1c1	0.999889	NA	NA	1.38	2.5	0.72	1.34
E2f8	0.956264	NA	NA	20.88	25.83	23.92	21.44
Ece2	NA	0.995303	0.999959	10.52	15.33	30.11	25.11
Eef1g	NA	0.999822	NA	1285.45	1478.2	2014.1	1856.96
Efcab10	NA	NA	0.988503	2.27	3.09	2.34	4.88
Efnb2	NA	0.971724	NA	40.9	35.15	58.26	40.02
Ehd4	0.995851	NA	NA	19.24	22.1	18.25	17.37
Ehhadh	1	NA	1	2.2	4.65	3.03	4.69
Eif3f	NA	0.980225	0.99995	287.19	302.59	372.2	398.54
Eif3i	NA	0.998081	0.999907	275.75	416.34	529.55	517.43
Eif4e1b	NA	NA	1	1.36	3.54	1.25	6.59
Elf3	NA	0.988766	1	34.76	42.06	66.49	115.56
Elk1	NA	NA	0.999901	15.54	19.03	19.71	20.31
Ell3	NA	NA	0.964456	2.01	2.82	2.54	3.6
Elmo3	NA	NA	0.996851	5.57	10.55	7.38	15.51
Elmod3	NA	NA	0.974997	8.07	11.06	10.48	11.94
Eml1	NA	1	0.999901	3.2	1.39	13.23	6.61
Eml5	NA	1	0.962925	2.21	1.29	3.48	3.5
En2	NA	1	0.999994	0.67	0.46	3.4	3.63
Enkur	0.999918	NA	NA	2.32	7.23	0.86	1.63
Eno1	NA	0.995037	NA	952.87	1297.93	1858.34	1249.9
Enoph1	NA	0.999932	1	21.92	25.92	46.97	47.47
Enox1	0.999834	NA	NA	4.44	8.05	4.08	6.06
Entpd3	1	NA	NA	1.27	4.37	0.5	1.37
Epb4.1l1	NA	NA	0.972671	0.42	0.46	0.41	0.89
Epb4.1l4b	NA	NA	1	2.83	3.11	2.65	5.65
Epcam	NA	NA	1	80.45	138.11	66.47	171.21
Epha1	NA	NA	0.999997	0.28	0.47	0.37	1.19
Epha3	NA	1	NA	0.06	0	1.35	0.67
Epha4	NA	1	1	2.98	2.13	8.2	10.38
Ephx2	0.998404	1	1	0.65	3.93	4.58	12.67
Epn2	NA	1	0.999999	34.72	39.07	43.93	49.33
Esp4	NA	0.995515	0.999998	0.93	0.46	2.79	3.49
Esp8	NA	0.980484	NA	0.41	0.21	1.33	1.2
Esrp1	0.999994	NA	NA	29.22	54.78	20.54	42.63
Esrrb	NA	NA	1	0.22	0.45	0.18	2.52
Esx1	NA	0.953567	0.999506	1.15	0.87	2.5	4.39
Ethe1	NA	NA	0.975566	6.91	14.73	8.94	14.24
Ets1	NA	0.999992	NA	1.31	0.39	3.17	0.86
Etv5	0.99135	NA	NA	287.3	374.49	199.43	220.06
Evl	NA	0.999843	NA	18.97	14.53	29.65	18.05
Exoc6b	NA	0.994552	NA	12.45	9.89	24.56	18.52
Exph5	NA	NA	0.997527	0.15	0.17	0.32	0.69
Ezr	NA	NA	0.953411	173.47	173.4	258.55	290.23
Fabp3	NA	0.956496	0.999941	1.47	1.87	19.82	29.37
Fabp5	NA	0.959476	0.99898	89.15	93.95	176.53	221.78
Fadd	1	1	0.998677	7.12	10.63	11.62	11.67
Fam102a	NA	NA	0.991676	14.8	21.84	20.78	35.45
Fam109b	0.979362	NA	NA	0.48	1.19	0.58	0.81
Fam110b	NA	NA	0.975467	6.61	9.07	9.42	16.36
Fam113b	NA	NA	0.999885	19.73	31.34	23.07	45.46
Fam117a	NA	NA	0.994889	10.9	11.74	23.56	34.58
Fam118a	NA	0.994037	1	21.03	19.64	33.48	42.41
Fam129a	1	NA	NA	7.44	15.51	2.98	6.32
Fam154a	1	0.99034	1	2.14	7.57	4.21	19.41
Fam188b	NA	NA	0.968124	2.87	4.98	3.82	4.37
Fam19a4	0.960389	NA	1	0.03	0.32	0.27	1.14
Fam50a	NA	NA	0.983171	56.57	48.03	76.96	75.5
Fam55b	0.997323	NA	NA	2.05	4.36	0.1	0.17
Fam57a	NA	0.999079	NA	4.37	3.6	7.94	7.35
Fam76a	0.973765	NA	NA	44.12	52.15	37.58	47.29
Fam83c	NA	NA	0.979924	0.15	1.08	0.61	1.44
Fam83g	NA	NA	0.999476	0.3	1.3	0.61	3.17
Fam84b	NA	1	1	1.57	1.36	5.47	4.11
Fam86	NA	NA	0.994659	23.72	35.98	39.76	39.11
Farp1	NA	NA	0.996854	4.69	3.81	4.83	11.13
Fars2	0.999586	NA	1	14.69	23.56	17.27	25.26
Fbxo25	NA	NA	0.997183	22.67	27.98	25.59	30.01
Fbxo27	0.998102	NA	0.998022	0.85	3.78	0.59	2.55
Fbxo36	1	NA	NA	10.96	20.21	5.47	8.82
Fcgbp	NA	NA	1	0.03	0.11	0.06	0.3
Fez2	NA	NA	0.954283	9.06	11.55	11.88	13.33
Fgd6	NA	1	NA	1.83	1.53	2.88	2.49
Fhdc1	NA	1	0.990428	1.49	1.06	2.74	2.57
Filip1l	NA	1	1	0.09	0.03	1.39	1.21
Flt1	NA	NA	1	0.13	0.16	0.25	1.02
Flt4	0.999201	NA	NA	0.3	0.93	0.05	0.03
Folr1	NA	NA	1	33.49	94.58	62.26	135.09
Foxd1	NA	1	0.995732	53.53	27.58	129.01	122.14
Foxh1	NA	NA	1	5.46	14.87	9.3	28.5
Foxj2	NA	NA	0.999855	14.09	16.19	13.33	18.1
Fras1	NA	1	1	0.14	0.05	2.64	1.23
Frem2	NA	1	1	4.21	5.06	15.84	28.06
Frk	NA	0.995298	1	1.29	0.77	2.44	2.84
Fsip1	NA	NA	0.981094	0.43	1.78	0.29	1.08
Fstl4	NA	NA	0.953481	0.01	0.03	0.05	0.13
Fto	0.976086	NA	NA	41.68	55.18	52.29	53.95
Fuca1	NA	NA	0.978875	23.82	24.74	28.99	32.96
Fut2	NA	NA	1	0.13	0.34	0.34	1.61
Fzd10	NA	0.998062	0.999998	2.17	1.59	7.25	10.72
G6pdx	NA	0.950925	NA	103.57	133.15	158.16	152.08
Gad1	NA	0.962863	0.999998	0.08	0.09	0.64	1.01
Gak	NA	0.999091	0.999988	51.37	49.54	65.68	66.58
Galk2	NA	0.997055	1	26.43	31.46	36.26	43.67
Gap43	NA	1	1	0.83	0.85	5.19	7.62
Gapdh	NA	0.990348	0.998908	3388.86	7360.78	8760.84	7703.9
Gart	NA	1	NA	96.54	119.57	146.77	118.49
Gas8	NA	NA	0.994201	10.84	13.29	15.27	22.2
Gata2	NA	NA	0.998047	1.45	1.18	1.86	9.99
Gba	NA	0.999752	1	53.22	57.83	75.39	81.53
Gbf1	0.997859	NA	NA	23.57	27.36	23.71	20.88
Gcat	NA	NA	0.975403	31.72	40.42	53.94	57.22
Gcdh	1	1	0.997748	28.72	42.53	40.06	44.49
Gclc	NA	NA	0.987217	63.96	53.05	81.21	80.9
Gclm	NA	NA	0.996936	113.4	123.67	144.88	155.14
Gda	NA	0.999995	0.999932	0.45	0.47	1.08	0.98
Gdf3	1	NA	1	3.54	42.77	3.35	40.26
Gdnf	NA	0.982094	NA	1.11	0.61	2.23	1.38
Gem	1	NA	NA	2.74	4.64	0.89	1.94
Gfpt2	NA	0.999907	NA	2.15	2.02	3.59	1.6
Gga2	0.99999	1	1	20.52	33.16	36.15	42.97
Gipc2	NA	NA	0.999999	0	0.25	0.09	0.96
Gja5	1	NA	1	0.23	1.7	0.19	1.37
Gjb2	NA	0.999611	0.987997	0.4	0	1.65	1.39
Gjb5	NA	NA	0.980924	4.76	8.2	4.52	11.04
Glcci1	NA	NA	0.999734	2.49	2.92	4.34	5.3
Glrx	NA	0.995936	0.998235	9.8	11.07	14.05	13.82
Gltp	NA	NA	0.99982	123.72	195.72	182.47	287.57
Gltpd1	NA	0.998126	0.99996	6.77	8.75	11.23	11.21
Glul	NA	0.99903	NA	141.38	144.3	188.05	133.62
Gm10639	0.957103	NA	NA	1.16	5.06	0.45	1.18
Gm10696	NA	NA	0.99952	0.6	1.19	0.46	1.42
Gm11127	NA	NA	0.999912	6.7	51.83	10.1	40.28
Gm11545	NA	NA	0.987347	0.04	0.04	0.11	0.3
Gm11992	0.998804	NA	NA	0.45	1.75	0.18	0.33
Gm13154	NA	NA	1	2.88	7.72	3.31	9.47
Gm13242	NA	NA	0.999999	1.54	4	1.46	5.01
Gm13278	NA	0.999959	NA	0.05	0.07	0.71	0.43
Gm14288	NA	0.976319	NA	10.4	17.22	18.73	18.52
Gm14308	0.973609	NA	0.961402	0.82	3.47	1.39	6.12
Gm14391	NA	1	1	8.83	10.48	17.39	25.55
Gm1631	0.999817	NA	NA	1.1	4.43	1.11	2.38
Gm1673	NA	NA	0.95931	0.3	0.27	0.69	0.51
Gm221	NA	NA	0.999988	10.55	11.03	10.43	14.91
Gm561	NA	NA	0.997822	30.26	39.92	40.35	44.8
Gm5918	1	NA	NA	12.95	22.95	6.52	8.93
Gm6788	NA	0.999806	NA	1.25	0.8	43.1	2.18
Gm6792	NA	0.99902	1	47.73	44.28	67.44	96.06
Gm7325	NA	NA	0.958886	3.34	5.33	4.8	11.69
Gm9104	NA	1	0.97758	46.99	51.47	464.7	129.26
Gm9112	0.999584	NA	0.999892	1.06	46.17	2.03	18.45
Gm949	0.999998	NA	NA	2.85	17.99	3	7.31
Gmppb	NA	NA	0.999439	9.7	17.27	15.7	20.49
Gnai2	NA	NA	0.970353	271.52	409.4	388.82	474.79
Gnao1	NA	1	0.957918	0.33	0.13	1.49	0.8
Gnb2l1	NA	NA	0.996166	1886.1	2461.63	3210.59	3032.16
Gng3	NA	NA	1	3.11	12.52	7.6	14.73
Gng7	0.994492	NA	1	3.73	7.44	4.2	7.93
Got1l1	0.999916	NA	NA	1.51	6.18	0.36	1.43
Gpa33	NA	NA	1	19.4	81.75	12.32	55.12
Gpatch1	NA	0.999899	1	12.26	16.49	16.82	18.8
Gpatch2	0.99999	NA	0.999999	12.27	14.94	12.87	15.11
Gpatch4	NA	0.999984	NA	37.8	41.69	71.28	52.33
Gpc1	NA	NA	0.999042	4.73	5.79	22.82	44.13
Gpc5	NA	NA	0.999714	0.04	0.06	0.36	0.37
Gpld1	NA	NA	1	7.1	6.56	7.89	12.95
Gpnmb	NA	NA	0.999993	3.86	8.38	4.71	25.04
Gpr143	NA	NA	1	0.11	0.29	0.46	0.97
Gpr155	NA	0.999996	0.999979	2.51	2.24	4.32	4.74
Gpr182	0.957015	NA	NA	0.43	9.48	0.29	2.71
Gpr20	1	NA	NA	2.27	6.89	1.06	3.03
Gpr35	NA	NA	1	0.61	0.92	0.66	1.56
Gpr37	0.996932	NA	NA	1.43	4.48	1	2.87
Gpr4	NA	NA	0.997813	0.62	1	0.95	3.98
Gpr50	NA	NA	1	1.11	1.36	2.22	3.57
Gpr83	NA	NA	1	0	0	0.42	3.4
Gpr85	NA	NA	1	3.79	5.17	4.06	7.15
Gprc5a	NA	NA	0.998359	10.74	11.21	15.07	24.35
Gprc5b	NA	1	0.999428	2.02	2.41	3.78	3.16
Gpt	NA	NA	0.997474	6.74	10.23	9.1	17.68
Gpx2	0.99328	NA	1	0.32	5.12	0.57	6.68
Gpx7	0.990487	NA	NA	8.85	18.39	5.12	11.74
Gramd1b	0.983267	NA	NA	2.34	3.38	2.63	3.28
Gramd1c	NA	NA	0.999895	1.37	2.25	1.89	2.93
Grb7	NA	NA	0.998338	3.62	10.65	2.48	8.65
Greb1l	NA	1	0.959051	1.9	0.94	4.03	2.63
Grhl1	NA	NA	0.999591	4.54	4.84	5.05	7.61
Grhl2	0.99861	NA	NA	0.04	0.32	0.02	0.06
Grik3	NA	NA	0.954163	0.02	0.08	0.01	0.12
Grrp1	NA	NA	0.991814	0.15	0.11	0.49	1.24
Grsf1	NA	0.966017	NA	247.36	188	492.48	495.08
Gsta1	1	NA	NA	48.02	202.83	15.17	55.86
Gsta3	NA	NA	0.999998	56.16	84.11	70.46	101.86
Gstk1	1	NA	1	3.18	14.51	3.46	12.42
Gstm1	NA	NA	0.979506	57.92	92.51	64.73	96.01
Gstm3	NA	NA	0.993009	0	0.5	0.16	0.8
Gstm4	0.999913	NA	NA	10.3	19.32	10.14	10.57
Gstm6	1	NA	NA	4.12	10.57	3.13	7.68
Gstp1	NA	NA	0.992949	628.51	1022.24	1014.65	1477.41
Gstp2	0.998739	NA	1	27.58	175.41	37.52	288.99
Gtf3a	NA	0.999523	NA	65.49	75.93	96.2	79.96
Gxylt2	NA	1	NA	1.42	0.65	5.38	1.86
H1f0	0.995272	NA	0.990734	193.83	248.95	200.49	243.84
H2-Bl	NA	NA	0.975868	0.73	3.56	1	4.51
H2-T22	NA	NA	0.977894	9.03	12.77	8.85	13.45
Habp4	NA	NA	0.994168	10.04	10.64	15.99	15.81
Hadh	0.976705	NA	0.99993	81.06	114.47	93.92	105.21
Haus8	1	1	1	27.57	42.95	35.61	41.68
Hebp1	0.995182	NA	NA	7.66	13.11	6.18	7.18
Helz	NA	0.979017	NA	28.3	24.98	39	34.51
Herc3	NA	0.999949	0.954957	10.9	12.08	25.32	24.48
Hexa	NA	0.993511	1	40.94	48.18	56.59	74.8
Hexb	NA	0.99239	NA	133.73	96.55	201.29	208.52
Hey1	NA	NA	0.964093	4.05	4.98	4.11	6.84
Hhip	NA	0.999998	0.986179	0.66	0.49	1.86	1.42
Hif3a	0.987764	NA	NA	3.55	6.08	3.15	5.28
Hint3	0.97619	NA	NA	31.99	64.04	25.93	47.02
Hira	NA	0.994765	NA	37.37	43.75	48.03	44.58
Hist2h2aa1	NA	NA	0.979218	0.22	0.58	0.53	2.03
Hlcs	NA	NA	0.994404	3.94	3.88	7.43	7.83
Hmgcl	NA	NA	0.999077	23.55	28.13	31.73	36.41
Hmox1	NA	NA	0.998676	62.61	115.78	112.1	145.8
Hoxa1	NA	1	0.999999	6.93	6.77	15.1	11.24
Hoxa3	NA	NA	0.978248	4	3.21	6.13	7.65
Hr	NA	NA	0.953245	4.73	6.32	5.68	9.86
Hs1bp3	NA	0.998319	0.999999	12.77	14.84	18.79	20.4
Hscb	NA	NA	0.999996	25.06	35.83	33.58	45.45
Hsd17b10	NA	0.999952	0.992814	89.98	136.02	151.19	153.32
Hsdl1	NA	NA	0.993538	11.08	14.21	14.97	17.7
Hsf2bp	0.99816	NA	NA	0.21	0.8	0.13	0.19
Hspe1	NA	0.998445	NA	456.05	475.8	695.68	541.45
Htatip2	0.957973	NA	0.99997	30.95	44.13	38.32	48.55
Htr2b	NA	NA	1	0.09	0.13	0.84	0.77
Hunk	1	NA	1	22.97	30.9	27.17	36.13
Ido1	0.981746	NA	0.999986	0.51	1.46	0.37	1.88
Ido2	NA	NA	1	0.15	0.58	0.08	2.6
Ier5l	NA	NA	0.994542	0	0.15	0.17	0.64
Iffo2	1	NA	NA	19.08	25.48	11.71	14.27
Ifnar2	NA	NA	0.995943	38.39	38.92	45.12	49.09
Ifngr2	NA	1	1	28.39	29.1	47.29	46.2
Ift27	NA	0.999991	NA	18.6	30.83	28.87	26.34
Igfbp5	1	NA	NA	0.6	1.61	0.81	0.88
Igfbpl1	1	NA	0.999994	0.87	3.79	2.29	5.42
Igsf10	NA	0.999998	0.998497	0.34	0.29	1.32	1.33
Igtp	NA	NA	0.999987	6.81	8.39	12.37	16.3
Il10	NA	0.999257	1	1.76	0.56	7.18	4.26
Il17rd	NA	0.998732	0.990735	4.92	6.04	7.69	8.68
Il17re	0.999984	NA	0.999211	0.13	0.69	0.08	0.81
Il1rn	NA	1	1	0.05	0.05	0.92	0.89
Il20rb	NA	0.999987	NA	2.05	1.38	4.43	3.31
Il23a	NA	NA	0.996018	0.71	1.19	0.77	2.27
Il28ra	NA	NA	0.990083	1.82	2.63	1.83	3.34
Il33	NA	0.999343	NA	0.83	0.4	1.66	0.56
Ildr1	1	NA	1	2.92	6.68	3.37	15.63
Ilk	NA	NA	0.999939	95.4	116.61	150.08	151.74
Inpp5a	NA	NA	1	29.13	27.91	36.52	55.43
Inpp5d	1	NA	1	2.54	7.5	3.71	4.99
Iqcg	0.999999	NA	NA	2.22	5.71	0.82	2.18
Irak1	NA	0.999813	0.99546	84.78	73.38	103.05	103.27
Irf9	0.99993	NA	0.999992	12.9	16.92	15.65	21.25
Irgm2	NA	0.999969	0.999993	11.26	9.34	17.56	20.28
Isg20	NA	NA	0.998538	0.45	1.03	1.91	2.08
Iyd	NA	NA	0.974026	0	0.05	0.08	0.74
Jam3	NA	0.994963	NA	42.93	25.35	80.98	59.69
Jazf1	NA	0.992446	NA	2.01	1.07	3.36	2.69
Kbtbd11	NA	1	1	2.66	2.35	8.51	5.38
Kcnip3	NA	NA	0.95996	0.1	0.05	0.21	0.7
Kcnip4	NA	NA	0.971985	16.63	34.88	22.21	40.12
Kcnj12	NA	0.969268	1	1.34	3.18	2.7	6.3
Kcnj3	1	NA	0.996837	1.55	6.84	0.86	3.45
Kcnk10	NA	NA	0.985658	1.74	2.53	2.88	4.38
Kcnk5	NA	NA	1	5.51	6.94	7.75	15.2
Kcnma1	NA	0.999729	NA	0.27	0.1	2.16	0.78
Kcns3	NA	1	1	2.56	2.17	8.62	7.31
Kctd1	NA	NA	1	7.59	8.46	11.28	17.9
Kctd6	NA	NA	0.999775	21.73	23.12	21.92	34.64
Kif21a	NA	1	NA	2.52	2.31	4.49	2.94
Kif27	1	NA	NA	2.95	7.8	1.15	2.33
Kif3c	NA	0.999862	NA	7.95	7.94	10.39	8.46
Kif5a	NA	NA	0.999934	0.56	0.64	1.32	1.73
Kif5c	NA	1	NA	1.17	0.49	2.92	1.49
Kif9	1	NA	NA	1.12	3.47	0.87	2.12
Kirrel3	NA	0.98187	NA	0.06	0.02	0.66	0.15
Kit	NA	0.961738	1	11.45	10.89	18.16	38.08
Klf2	NA	NA	0.986934	5.8	7.93	15.27	41.86
Klf5	0.996995	NA	NA	28.35	44.39	23.18	32.64
Klf8	NA	0.991604	1	2.18	1.99	4.26	6.22
Klhl13	NA	0.999894	1	5.03	4.93	22.64	20.82
Klhl29	NA	0.994069	NA	0.1	0.09	0.27	0.3
Klhl3	NA	0.999944	1	0.02	0	0.71	2.1
Klhl32	NA	1	1	0.75	1.24	2.83	5.7
Klhl34	NA	NA	0.999936	0.27	0.78	0.45	1.09
Klk1b22	0.999999	NA	NA	149.83	204.85	66.91	158.69
Klk1b5	0.998008	NA	NA	1.24	3.1	0.25	0.6
Klk7	NA	NA	0.99997	0	0	0.05	1.55
Klraq1	NA	0.993247	NA	25.71	29.05	30.35	32.05
Kng2	1	0.998488	1	1.2	4.29	2.63	8.92
Krt18	NA	NA	0.999125	0.32	3.28	0.48	3.87
Krt7	NA	NA	0.978452	0.16	0.22	0.27	0.66
Krtcap3	NA	NA	0.998853	7.33	16.32	7.33	27.96
Kynu	NA	1	NA	0.78	0.41	2.6	1.27
Lama3	1	NA	NA	5.24	9.65	0.45	1.12
Lamp1	0.999966	1	1	352.71	416.79	467.65	505.51
Lap3	NA	0.999996	0.999993	218.03	208.88	293.3	301.18
Ldhb	NA	0.976886	NA	9.03	11.93	18.23	13.98
Lef1	NA	0.999777	0.964093	0.63	1.33	3.04	2.47
Lefty1	NA	NA	0.998189	0.15	0.87	0.26	2.04
Lefty2	0.999971	NA	NA	0.39	1.65	0.16	1.07
Lgals1	NA	0.999998	0.998571	645.26	790.12	2233.05	1689.31
Lgals9	0.999296	NA	0.974807	18.39	40.03	14.66	40.27
Lhfpl1	NA	1	1	0.52	0.27	3.53	3.63
Lhfpl2	NA	1	1	3.99	4.34	15.05	32.1
Lhpp	NA	1	1	17.8	40.93	82.4	79.65
Lima1	NA	1	0.99999	39.4	45.7	54.31	62.95
Limd1	NA	1	1	20.74	24.3	28.91	28.52
Lipo1	NA	NA	0.999999	1.14	2.3	0.97	3.08
Lix1	NA	0.999974	1	1.54	0.94	5.84	4.22
Lmo1	NA	NA	1	0.45	1.66	1.46	4.9
Lmo2	NA	0.993707	NA	0.02	0	0.76	0.26
Lmo4	NA	0.990754	NA	19.93	18.13	33.34	24.79
LOC100504710	NA	NA	1	91	35.7	112.7	212.35
Loxl1	0.989736	NA	NA	0.42	1.57	0.05	0.09
Lpin1	NA	NA	1	12.78	17.77	15.83	25.06
Lpin3	NA	NA	1	1.86	3.49	2.59	4.36
Lrrc15	NA	0.999991	1	0.21	0.44	0.9	1.07
Lrrc16a	0.999715	NA	1	2.39	4.84	3.44	4.98
Lrrc46	0.999987	NA	NA	1.77	3.53	1.45	1.74
Lrrc48	0.999996	NA	NA	1.85	4.32	0.97	1.98
Lrrc9	1	NA	0.999745	0.28	1.75	0.18	0.91
Lrrk2	NA	0.999975	0.97743	1.81	2.54	3.62	4.05
Lrrn1	NA	1	0.954415	0.09	0.07	1.02	0.24
Lrrn2	NA	0.96053	0.999997	1.86	5.4	10.03	18.32
Lxn	NA	0.999705	1	15.2	21.5	24.07	33.22
Ly6f	1	NA	NA	34.03	97.09	4.98	16.95
Lyg1	NA	1	1	0.16	0.94	9.12	31.55
Lypd1	NA	0.999987	NA	0.12	0.04	1.42	0
Lzts1	NA	NA	0.997633	0.35	0.51	1.17	1.79
Macrod2	NA	0.99901	NA	2.67	2.63	5.64	4.96
Mad2l2	NA	NA	0.957765	22.61	27.69	23.32	32.73
Mageb16	NA	NA	1	0.14	1.2	0.23	1.72
Magee2	0.964423	NA	NA	0.59	1.55	0.37	0.86
Mak	0.998583	NA	NA	0.16	0.78	0	0.12
Map3k8	NA	NA	0.999038	6.91	5.69	7.54	13.28
Mapkapk3	NA	NA	0.99928	41.78	53.43	48.29	62.62
Mapksp1	NA	NA	1	63.65	88.21	90.4	112.1
Mapt	NA	NA	1	9.1	14.97	15.26	18.41
Mars2	NA	NA	0.996927	9.97	7.69	14.01	15.49
Marveld3	NA	NA	1	2.55	3.04	2.69	7.59
Masp1	NA	1	NA	1.24	0.59	3.65	2.45
Matn3	0.968794	NA	NA	0.24	0.74	0.22	0.16
Mboat1	NA	1	1	3.78	3.48	6.87	13.45
Mbp	NA	NA	0.990642	92.96	109.4	135.43	177.43
Mcam	NA	0.962236	0.959142	32.21	36.59	61.85	61.15
Mdk	0.995406	NA	0.999986	2.5	155.07	6.13	154.09
Med10	NA	0.962966	0.999992	46.3	64.79	81.77	89.64
Med11	NA	NA	0.96591	20.01	28.43	32.26	39.9
Med22	NA	0.999929	NA	39.53	47.46	63.04	54.03
Meis2	NA	0.995382	NA	33.38	15.75	52	42.4
Mep1b	0.999992	NA	1	0.11	4.1	0.08	4.59
Mettl7a1	NA	NA	0.990457	17.95	25.79	18.2	24.93
Mfsd11	NA	1	1	21.11	20.55	28.9	33.73
Mgst1	NA	0.999627	NA	119.7	79.49	215.31	165.14
Mical2	NA	NA	0.978791	0.24	0.33	0.47	0.81
Micall2	NA	NA	0.968813	2.78	4.46	3.83	6.2
Mlph	NA	NA	0.999723	1.7	3.47	1.14	2.88
Mmp1b	1	NA	NA	0.06	1.11	0	0.15
Mobkl2a	NA	NA	1	11.82	18.68	18.41	24.12
Mobkl2b	NA	0.988051	NA	1.34	0.82	2.21	2.05
Mogat2	NA	0.998474	0.999999	0.04	0.11	1.24	1.8
Mon1b	0.999328	NA	0.998825	6.13	8.73	7.8	8.46
Morc1	1	NA	1	10.28	82.3	3.96	35.23
Mosc2	1	NA	NA	103.17	137	85.01	120.72
Mpv17	NA	1	0.999933	43.84	45.87	62.77	62.16
Mrc1	0.999887	NA	NA	0.59	1.9	0.04	0.15
Mrm1	NA	1	1	9.11	9.29	14.12	15.18
Mrpl30	NA	0.952652	0.956498	162.62	200.81	198.93	197.5
Msc	0.999381	NA	NA	7.97	17.8	9.55	13.13
Msrb2	NA	1	1	15.73	16	39.63	31.71
Msx2	NA	0.997254	0.998059	0.22	0.21	2.43	4.37
Mtap1b	NA	0.954671	NA	8.18	3.64	18.78	12.77
Mtfp1	NA	NA	0.997992	4.89	6.55	9.95	11.71
Mthfd1l	NA	0.972607	NA	55.68	54.62	73.25	62.62
Mthfd2	0.994103	NA	NA	25.87	44.39	33.22	26.19
Mtss1l	NA	NA	0.970493	2.98	4.86	4.76	7.8
Mtus2	NA	0.998906	1	0.44	0.56	0.85	1.44
Mup4	0.999497	NA	0.992676	1.63	5.2	2.55	3.39
Mup6	NA	NA	0.993255	15.22	25.39	16.54	32.2
Mxd1	0.973951	NA	NA	8.35	9.96	4.26	7
Myb	NA	0.997564	0.99987	32.44	27.19	60.62	74.68
Myd88	NA	0.997727	0.954141	14.33	21.19	30.1	28.68
Myeov2	NA	0.973106	0.999968	100.8	171.97	195.83	190.82
Myh7b	NA	NA	0.965076	0.08	0.76	0.15	0.63
Myl6	NA	NA	0.951087	496.29	934.33	851.79	910.25
Mylpf	NA	NA	1	10.68	50.84	26.13	312.63
Myo10	NA	0.984425	NA	19.52	27.44	31.18	34.18
Naa40	NA	0.999234	0.990166	47.73	58.36	63.49	64.23
Nanog	1	NA	1	2.84	16.66	6.67	37.92
Nanogpd	NA	NA	1	0	0	0	2.64
Napa	NA	NA	0.954494	79.14	97.77	113.89	122.78
Nat15	NA	NA	0.999975	28.42	36.73	36.38	39.07
Ncald	NA	NA	0.99406	0.67	0.51	1.19	1.34
Nckap5	NA	0.999963	0.96324	0.05	0.02	0.24	0.18
Ncoa3	NA	NA	0.999986	15.76	21.51	14.26	22.95
Ndrg1	0.99979	NA	NA	203.97	301.95	114.67	177.14
Ndrg4	NA	1	NA	4.87	3.26	9.92	7.37
Ndufa4l2	NA	NA	0.999775	28.98	118.15	29.78	150.21
Ndufb9	NA	0.957298	NA	201.74	225.31	299.16	294.48
Ndufv3	NA	NA	0.999577	82.13	149.47	143.94	181.35
Necab2	NA	0.979851	NA	0.43	0.36	2.01	1.32
Nefl	NA	0.978396	NA	0.94	1.88	1.85	1.95
Nek11	NA	NA	0.9996	0.14	0.67	0.28	0.51
Nek5	0.980752	NA	NA	0.15	0.62	0.14	0.85
Neurog1	NA	NA	0.955675	0.04	0.05	0.16	0.67
Nf2	NA	1	0.999996	71.47	71.39	111.25	114.03
Nfil3	NA	0.950733	NA	2.32	2.45	4.78	3.91
Ngdn	NA	NA	0.964448	49.41	75.58	83.15	88.77
Ngfrap1	NA	0.962458	NA	213.64	293.18	422.73	349.03
Nhedc1	0.999717	NA	NA	1.04	2.53	0.81	0.96
Nhsl1	NA	NA	1	4.45	3.25	5.06	7.78
Nkain4	NA	NA	0.999999	3.4	2.56	4.93	10.59
Nkd1	NA	0.999618	0.997702	0.12	0.1	1.18	0.86
Nkiras1	NA	NA	0.991306	3.42	3.84	3.89	4.8
Nkx1-2	NA	0.999995	0.999998	0	0	2.44	0.84
Nlrp1a	NA	NA	0.999894	21.06	61.12	41.98	76.17
Nlrp9b	NA	NA	1	0.28	0.6	0.2	1.27
Nme5	1	NA	0.994851	5.81	16.04	6.13	8.1
Nme6	NA	0.995964	NA	19.89	32.88	45.2	38.61
Notum	NA	NA	0.988958	27.93	39.17	57.19	145.51
Npc2	NA	0.999888	0.999907	77.21	79.06	123.21	118.64
Nphp1	0.998466	NA	NA	20.85	29.01	22.91	19.45
Nphs1	NA	0.999549	0.953215	0.79	1.29	1.66	1.42
Npm3	NA	0.996666	0.980948	80.7	118.97	175.58	165.62
Npnt	NA	1	0.999783	8.12	6.19	20.7	16.01
Nqo1	NA	0.97743	1	94.86	141.82	157.56	255.92
Nr2c2ap	NA	NA	0.989057	19.86	35.04	36.17	41.81
Nrbp1	0.99946	NA	0.992773	92.1	158.56	110.18	149.02
Nrtn	NA	NA	0.997304	0	0.21	0.76	0.4
Nsf	NA	1	0.999981	52.32	45.21	124.33	132.69
Nsg1	NA	NA	1	0.55	0.72	1.18	2.65
Nsmce1	0.990761	NA	NA	116.11	146.73	104.14	126.08
Nt5dc3	NA	1	1	13.92	13.41	20.43	19.28
Nt5m	NA	NA	0.975103	9.08	11.52	12.43	13.55
Ntrk2	0.990723	NA	NA	0.14	0.44	0.12	0.06
Ntsr2	NA	NA	1	0.23	0.38	0.83	4.54
Nub1	0.956241	NA	NA	68.15	86.35	51.76	62.89
Nutf2	NA	0.996101	NA	157.22	169.45	209.99	197.43
Nwd1	NA	NA	0.959672	0.03	0.07	0.07	0.16
Nxf7	NA	NA	0.999283	0	0.04	0.09	1.04
Nxn	NA	0.999963	0.999999	17.1	14.86	45.91	50.01
Oasl2	NA	NA	0.961406	0.22	0.73	0.12	0.89
Oat	NA	1	NA	96.8	90.52	165.75	115.06
Obfc2a	NA	NA	0.993915	7.3	5.89	12.29	13.71
Oc90	NA	NA	1	0.96	0.4	1.13	4.46
Odz2	NA	NA	1	0.15	0.04	0.31	0.49
Ogfod1	NA	0.999936	NA	9.87	10.19	14.42	13.2
Olfm1	1	NA	NA	51.97	121.58	26.2	56.43
Olfml1	0.995777	NA	NA	1.03	3.24	0.6	1.58
Olfr510	NA	NA	1	0.08	0.72	0	2.44
Ooep	0.999974	NA	NA	28.53	100.41	9.03	42.91
Orai2	NA	NA	0.9959	2.78	3.7	4.83	4.68
Orai3	NA	1	0.999713	19.95	18.73	36.77	32.7
Osbpl2	0.999998	NA	NA	33.86	46.37	23.31	27.46
Osbpl3	NA	1	1	4.61	4.25	7.2	9.94
Oscp1	1	NA	NA	7	14.21	7.25	10.22
Osgin1	NA	NA	0.97336	0.19	0.44	1.12	1.73
Osm	NA	NA	0.999021	0.13	0.75	0.08	0.97
Ostf1	NA	NA	0.999999	65.77	110.43	87.95	113.22
Otx2	1	NA	1	3.73	52.87	1.32	14.53
Pabpc4	NA	1	NA	112.32	103.1	170.08	146.93
Pacrg	0.984833	NA	NA	0.62	1.6	0.35	0.8
Pak1	NA	0.965533	NA	31.48	23.25	68.07	62.3
Pak6	NA	NA	0.956612	0.3	0.38	0.63	0.79
Panx1	NA	0.999727	0.999821	7.53	6.25	12.3	10.64
Paqr7	NA	NA	0.979918	2.18	3.04	3.58	5.02
Park7	NA	NA	0.998962	200.61	289.13	355.27	338.1
Parm1	NA	1	1	1.87	2.46	5.94	7.67
Pccb	NA	NA	1	15.65	20.87	20.54	23.95
Pcsk2	NA	NA	0.995886	0.18	0.2	0.35	0.53
Pde1b	0.996764	NA	1	1.81	6.5	2.66	7.34
Pde3a	NA	1	1	0.87	0.49	6.52	5.64
Pdlim1	NA	0.981334	1	14.07	26.62	37.2	56.58
Pdrg1	NA	0.999999	NA	47.7	45.59	72.6	59.14
Pdzd4	NA	1	1	4.18	4.16	11.77	8.04
Pea15a	NA	0.999943	0.999995	9.06	15.5	23.7	23.47
Peg10	NA	NA	0.999894	432.7	356.87	616.81	738.64
Pepd	NA	NA	0.999996	15.19	24.69	26.63	33.02
Pfkfb2	NA	NA	0.999999	11.15	8.94	14.22	18.93
Pfkp	NA	1	0.996195	68.86	77.09	113.79	100.28
Pgbd5	NA	NA	0.984058	2.46	6.67	1.74	7.12
Pgd	NA	NA	0.999986	160.36	189.44	273.81	356.46
Pglyrp1	NA	NA	0.99674	4.05	5.4	13.05	21.8
Pgm2	0.997062	NA	NA	51.87	66.15	59.34	57.85
Phactr1	1	NA	NA	0.74	2.82	0.49	0.59
Phf11	0.999768	NA	NA	1.26	3.12	0.66	1.25
Phf13	NA	NA	0.999992	30.34	39.31	32.12	42.16
Phka1	1	NA	NA	6.63	17.2	4.23	8.22
Phkg1	NA	0.986499	0.999983	0.22	0.54	0.98	0.97
Phlda2	NA	NA	0.999921	0	0	0.48	1.7
Phlpp2	NA	0.991584	NA	6.12	4.73	6.97	6.16
Phox2b	1	NA	NA	56.3	102.41	45.78	77.9
Pim2	NA	1	1	107.21	124.46	258.03	237.12
Pip4k2c	NA	NA	1	36.13	45.41	48.68	58.65
Pip5k1b	NA	1	NA	1.3	0.62	4.66	3.2
Pipox	NA	NA	0.971073	121.14	126.48	136.82	154.81
Pirt	0.999998	NA	NA	0.26	2.69	0.08	0.74
Piwil2	1	NA	NA	1.46	10.25	0.19	0.8
Pkd1l2	NA	NA	0.998892	0	0.03	0.02	0.15
Pkp1	NA	0.999992	0.999989	21.6	24.13	36.42	36.1
Pla1a	NA	NA	0.973314	16.03	17.22	17.81	26.23
Pla2g12a	NA	1	NA	20.11	13.25	33.4	18.91
Plagl1	NA	1	0.965642	2.44	0.47	14.59	3.89
Plcb4	NA	1	1	12.26	13.36	36.88	39.22
Plcg2	NA	1	1	3	3.78	11.01	16.25
Plch1	NA	0.999942	NA	2.63	3.15	6.36	4.99
Plcl2	NA	1	1	0.73	0.35	3.61	4.03
Plekhb2	NA	0.983199	NA	41.65	41.41	48.04	48.93
Plekhm1	NA	NA	0.968697	16.41	21.79	20.34	34.9
Pllp	NA	1	0.99579	8.62	4.18	38.71	23.65
Plxna4	1	NA	NA	0.24	0.85	0.12	0.25
Plxnc1	NA	0.999281	NA	1.28	0.84	2.66	1.36
Pm20d2	NA	1	1	1.86	1.92	3.9	4.42
Pmm2	NA	NA	0.967685	30.86	39.48	51.38	53.77
Pnpo	NA	0.999943	1	25.63	30.5	38.37	47.38
Poc1a	NA	NA	0.977585	13.85	32.47	24.25	26.66
Pof1b	NA	NA	0.99922	0.27	0.55	0.27	1.47
Polr2d	NA	0.999944	0.974352	72.2	119.35	167.1	145.76
Polr3c	NA	NA	0.992282	39.04	54.48	60.52	60.45
Polr3e	NA	NA	0.965184	24.33	26.28	30.93	32.57
Pon2	NA	0.999916	1	33.91	30.59	47.54	54.89
Pon3	NA	NA	0.999997	1.61	2.09	1.68	3.54
Pop1	NA	0.999301	NA	43.52	14.49	54.2	19.37
Ppap2b	NA	NA	1	1.13	0.74	2.23	3.41
Ppap2c	NA	NA	0.999999	30.01	41.82	48.25	59.94
Ppfia1	NA	NA	0.960589	32.3	33.5	33.14	35.91
Ppfibp2	1	NA	NA	21.59	36.27	16.01	24.09
Ppic	NA	1	NA	124.14	78.33	184.15	133.13
Ppif	NA	0.999996	0.999998	20.1	32.15	36.59	38.15
Ppil2	1	NA	0.989732	65.12	78.4	70.47	76.5
Ppm1h	NA	1	NA	0.19	0.2	0.76	0.32
Ppme1	NA	0.999993	1	38.28	50.34	51.85	53.92
Ppp1r13b	NA	NA	1	1.03	1.57	1.36	1.93
Ppp1r14c	NA	NA	0.98022	26.91	21.01	33.27	37.28
Ppp1r1a	NA	NA	0.998471	0.38	3.86	0.75	1.87
Ppp4r4	NA	NA	0.99259	0.54	0.58	0.72	1.39
Pramef12	NA	NA	1	1.49	1.1	0.89	4.67
Prdm14	0.998294	NA	0.99991	0.05	0.39	0.06	0.55
Prdx2	NA	NA	0.971875	566.81	945.76	884.52	894.76
Prep	NA	0.988378	0.998373	88.37	88.04	113.32	119.14
Prkag2	NA	1	1	13.98	16.36	22.95	31.34
Prkar1b	0.997925	1	1	1.89	4.95	9.28	17.48
Prkcz	NA	NA	0.992847	7.16	7.16	8.85	11.17
Prlr	NA	NA	0.999982	0.14	0.15	0.18	0.38
Proca1	NA	NA	0.992161	1.27	2.47	1.08	2.94
Prokr1	NA	0.999972	NA	1.68	1.39	3.24	2.57
Prom1	NA	1	1	7.87	3.5	32.99	33.11
Prom2	NA	NA	1	0.01	0.04	0	0.32
Prosc	NA	0.999687	NA	40.93	36.21	50.04	42.63
Prpf19	NA	0.989315	NA	128.61	212.45	247.31	219.48
Prpf31	NA	0.991356	NA	50.52	67.34	78.92	82.15
Prrg3	1	NA	NA	1.67	2.76	1.47	1.96
Prtg	NA	1	1	0.75	1.23	2.81	5.25
Prune2	NA	0.957124	0.999999	0.87	1.47	1.52	3.3
Psd4	NA	NA	0.999999	0.04	0.07	0.24	0.27
Psmc3	NA	NA	0.987014	127.86	214.57	190.24	230.2
Ptdss1	NA	NA	1	37.56	35.09	47.8	57.05
Ptgds	NA	0.976908	0.999484	5.22	3.14	33.9	16.76
Ptgr1	0.999729	0.999985	1	12.18	17.79	19.04	26.71
Ptgs1	NA	NA	0.987485	1.44	2.22	2.93	6.46
Pth1r	NA	0.998469	0.997658	0.21	0.07	0.94	0.97
Ptn	NA	NA	1	2.21	4.2	4.39	11.97
Ptprcap	NA	NA	0.999874	0.32	0.5	0.41	2.2
Ptprd	NA	1	NA	0.23	0.05	1.53	1.01
Pus1	NA	NA	0.962756	54.41	77.75	99.25	106.15
Pus7l	NA	1	NA	6.16	6.56	9.43	6.92
Pycard	NA	1	1	2.07	6.04	5.24	12.39
Pygb	NA	1	NA	52.88	60.38	69.54	68.04
Qars	NA	NA	0.954119	147.91	193.26	189.12	197.15
Rab11fip4	NA	NA	0.988373	4.32	7.23	5.54	9.92
Rab20	NA	NA	0.950111	0.27	0.41	0.69	1.17
Rab25	0.9932	NA	1	0.12	4.43	0.22	3.66
Rab34	NA	1	NA	31.86	34.97	58.6	41.44
Rab3ip	NA	NA	0.995572	13.35	17.4	21.38	21.71
Rab43	NA	NA	0.999758	7.71	10.63	14.29	17.01
Rab7l1	NA	1	NA	18.41	16.96	28.46	22.28
Rab8a	NA	0.999829	0.999786	58.58	79.5	91.51	86.31
Rac3	NA	NA	0.996671	22.96	33.62	32.4	57.98
Raf1	NA	NA	0.999972	80.28	98.45	99.05	120.04
Rai2	NA	1	1	0.27	0.3	4.19	3.33
Ralgps1	0.999821	NA	NA	4.46	6.53	3.55	3.67
Rasd2	NA	NA	0.976649	0.11	0.1	0.15	0.48
Rasgef1a	NA	1	1	3.45	5.4	8.29	13.65
Rasgrp1	NA	0.998482	NA	2.43	1.19	6.67	5.78
Rassf4	NA	NA	0.964179	0.35	0.23	0.52	0.61
Rassf6	NA	NA	1	1.09	1.54	1.98	4.71
Rbks	NA	NA	0.998032	2.99	5.92	6.83	10.58
Rbm47	NA	NA	0.990558	0.71	2.03	1.02	2.9
Rbp1	NA	0.99994	1	3.17	7.36	18.52	33.11
Rbpms2	NA	NA	0.999998	84.54	98	127.78	157.24
Rcan1	0.992008	NA	0.999949	26.98	41.16	31.16	37.55
Rcan2	NA	NA	0.99973	2.16	2.6	2.2	5.98
Rcl1	NA	0.999993	1	38.03	40.49	67.12	68.53
Rdh16	1	NA	NA	0.24	1.41	0.15	0.29
Rec8	NA	NA	0.999708	0	0.4	0.28	0.97
Reep5	NA	0.999999	1	25.14	23.62	35.61	43.32
Rem2	NA	NA	0.997603	1.64	2.68	2.42	3.66
Renbp	NA	0.999763	1	39.87	54.66	84.66	107.41
Reps1	0.999511	NA	1	46.51	56.91	54.5	74.76
Rftn2	NA	0.999985	1	0.15	0.05	1.38	2.5
Rfx4	0.95467	NA	NA	2.64	4.66	0.79	0.82
Rgl1	NA	NA	0.999943	0.35	0.69	0.7	0.87
Rgma	NA	0.999866	1	3.28	9.39	26.33	50.66
Rgs22	1	NA	NA	0.09	1.23	0	0
Rgs3	NA	NA	0.964633	2.41	5.44	3	5.76
Rgs6	NA	1	NA	0.05	0	0.89	0.15
Rhbdl3	NA	0.998777	1	0.33	0.23	1.59	1.65
Rhob	NA	0.99308	0.985416	3.21	3.19	14.33	25.48
Rhobtb2	NA	NA	0.953393	7.55	9.25	6.66	9.02
Rhof	NA	NA	0.958842	1.24	2.51	2.7	2.54
Rhox6	0.999708	NA	1	3.37	94.23	1.18	33.07
Rhox9	0.99438	NA	0.999993	3.8	73.24	2.2	29.76
Rhpn2	NA	1	1	1.57	1.5	5.96	7.17
Ric3	NA	1	1	0.24	0.19	1.76	3.29
Rinl	1	NA	NA	0.34	1.92	0.27	0.92
Ripk4	0.975645	NA	NA	3.38	5.5	2.18	4.84
Rmnd5b	NA	NA	0.994586	28	37.39	32.93	50.33
Rnase1	NA	0.999934	0.979346	11.31	9.5	18.69	17.58
Rnaset2a	0.999994	NA	0.999825	131.58	175.16	136.56	201.21
Rnd2	NA	1	1	14.89	25.93	41.4	46.22
Rnf10	NA	0.999982	0.999849	155.24	211.85	219.21	236.45
Rnf114	NA	0.997656	1	50.06	73.53	76.8	89.06
Rnf135	NA	NA	1	7.34	9.07	6.45	12.55
Rnf144b	NA	1	0.999993	2.17	1.38	8.14	8.04
Rnf181	1	NA	NA	54.41	86.13	64.19	68.08
Rnf207	NA	NA	0.999999	0.15	0.34	0.16	0.91
Rnf43	NA	NA	0.999579	0.06	0.04	0.19	0.41
Rnmtl1	NA	0.998613	NA	10.35	11.75	17.12	14.67
Rnpep	NA	0.999999	NA	25.82	25.42	40.73	36.98
rp9	NA	0.993205	NA	35.97	47.35	52.83	48.78
Rpain	NA	0.999995	NA	29.42	34.89	43.67	46.31
Rpl10a	NA	0.999493	0.999993	1714.85	2349.45	2990.41	2951.24
Rpl12	NA	0.993205	0.968982	1899.98	2647.13	4185.27	3727.1
Rpl14	NA	0.999999	0.987625	1522.64	1810.11	2632.45	2414.37
Rpl15	NA	NA	0.950244	764.62	1055.43	1348.4	1221.21
Rpl23a	NA	0.992767	0.999986	3170.47	3464.45	5285.77	4941.04
Rpl3	NA	NA	0.998606	2931.47	2745.38	3533.83	3589.35
Rpl34	NA	0.999805	0.999951	350.31	804.38	1308.36	1631.35
Rpl41	NA	NA	0.964715	3077.21	6155.04	6886.87	6951.19
Rps12	NA	0.972636	0.999514	3717.56	6116.3	8159.92	8502.52
Rps20	NA	NA	0.997023	5546.25	6051.05	8949.81	8481.43
Rps3	NA	0.961317	NA	1034.21	1314.79	1818.91	1848.81
Rps5	NA	NA	0.976849	1517.63	2533.48	3504.53	3453.31
Rps6kl1	NA	NA	0.999992	0.19	0.74	0.31	1.14
Rpsa	NA	NA	0.959888	1688.29	2295.41	2948.11	2878.58
Rragd	NA	0.996328	0.999999	19.86	17.38	35.91	47.65
Rsph1	0.998906	NA	0.998506	18.52	43.77	16.54	26.38
Rsph3b	NA	NA	1	20.64	23.21	23.13	28.9
Rsph4a	1	NA	NA	0.51	2.46	0.57	0.62
Rtel1	NA	NA	0.979304	31.93	29.73	43.1	42.91
Runx1t1	NA	1	NA	0.18	0.13	0.84	0.28
Ryr2	NA	0.999999	NA	1.83	0.82	3.88	3.3
S100a1	NA	NA	1	33.02	50.04	51.88	62.72
S100a14	NA	NA	0.98794	0.53	1.96	0.32	1.86
S1pr1	NA	1	1	0.45	0.11	3.86	7.28
Samd5	NA	0.97737	NA	1.32	1.35	2.94	1.59
Sars	NA	NA	0.998595	130.59	202.54	214.97	219.53
Sat1	NA	NA	0.982763	143.14	111.55	188.3	247.26
Scand1	NA	NA	0.999997	0	0.32	0.38	1.25
Scg5	NA	0.999997	NA	3.93	4.05	7.5	5.34
Scly	NA	NA	1	6.64	12.01	10.36	21.83
Scml2	NA	NA	1	2.43	2.16	3.11	5.51
Scn5a	NA	0.999514	1	0.31	0.76	2.43	3.05
Scnn1a	0.952834	NA	0.963446	0.37	1.86	0.22	1.07
Sdcbp2	NA	NA	0.998667	1.03	1.73	1.52	2.26
Sdk1	NA	NA	1	0.11	0.39	0.12	0.57
Sdr9c7	0.999971	NA	NA	0.33	1.18	0.1	0.47
Sec11c	NA	NA	0.999284	20.72	22.5	21.7	30.17
Sec14l2	NA	NA	0.999988	1.15	2.44	1.42	2.51
Sec14l4	NA	NA	1	0.17	0.41	0.17	1.11
Sec24d	0.999838	0.96893	1	3.21	6.1	4.89	7.77
Sec31a	NA	1	1	79.32	84.77	101.39	98.08
Sectm1a	1	NA	0.999277	0.15	4.69	0.05	1.54
Sema3c	NA	NA	0.999691	0.62	0.33	1.42	1.17
Sema3d	NA	0.999998	NA	1.38	0.21	3.22	1.21
Sema4f	NA	1	1	0.34	0.31	2.12	2.46
2014-09-08	NA	NA	0.990239	30.66	23.99	51.55	47.91
Sepx1	NA	0.999757	0.999525	43.23	75.08	90.57	92.12
Serpina3c	NA	NA	0.975373	0	0.15	0.07	0.35
Serpina3k	NA	NA	1	0	1.03	0	1.39
Serpina3m	0.999994	NA	1	0.07	4.36	0.16	12.85
Serpinb6b	0.999997	NA	1	0.13	0.64	0.72	1.3
Serpinb9b	0.979026	NA	NA	103.29	220.36	87.1	129.86
Serpine2	NA	1	NA	5.95	2.36	11.62	4.66
Sgce	NA	NA	0.999996	20.86	20.32	25.91	30.78
Sgcz	NA	NA	1	6.27	6.58	7.15	10.31
Sgk1	NA	NA	1	3.97	19.78	8.16	19.64
Sh2d7	NA	1	0.999586	0.69	0.68	3.15	2.19
Sh3gl3	NA	1	1	2.32	2.39	5.84	8.61
Sh3pxd2b	NA	0.989085	NA	4.53	3.59	7.05	3.92
Sh3rf1	0.998779	NA	NA	3	4.58	3.62	3.58
Sh3rf2	0.999781	NA	NA	17.35	22.71	8.41	8.6
Slc10a3	NA	0.987801	NA	14.07	15.02	18.91	15.26
Slc12a1	NA	0.999996	0.999231	0.03	0	0.65	0.22
Slc13a2	NA	NA	1	0.05	0.42	0.06	0.7
Slc13a3	NA	1	0.998795	0.22	0.47	1.96	1.55
Slc16a9	NA	NA	0.999999	8.7	7.48	6.97	15.47
Slc1a4	NA	NA	0.989535	18.15	25.86	23.71	42.45
Slc22a4	NA	NA	1	1.21	0.47	1.93	4.98
Slc25a1	NA	NA	0.983145	75.5	101.04	104.58	123.1
Slc25a12	NA	1	NA	19.92	20.24	25.58	21.81
Slc25a20	NA	NA	0.999351	61.39	47.57	59.24	75.94
Slc25a33	NA	0.999978	NA	11.67	11.89	15.85	13.63
Slc25a43	NA	NA	0.999972	2.61	3.56	3.77	5.08
Slc25a44	NA	0.950984	1	19.71	23.85	24.97	28.08
Slc27a2	1	NA	NA	1.13	4.85	0.4	1.52
Slc30a2	NA	NA	0.999763	0.68	0.65	6.65	19.93
Slc35c1	NA	NA	0.99999	16.92	34.6	19.47	34.66
Slc35d2	NA	NA	0.996524	5.13	5.68	7.37	9.17
Slc39a11	NA	NA	0.999723	5.97	5.19	8.2	9.14
Slc40a1	NA	1	1	9.97	8.96	52.77	61.33
Slc43a3	0.998349	NA	NA	2.53	4.22	0.87	1.66
Slc44a3	1	NA	1	1.39	2.96	1.18	4.86
Slc4a5	1	NA	1	0.31	1.02	0.64	2.03
Slc5a6	NA	0.958929	0.994728	6.09	5.64	10.91	11.63
Slc6a18	NA	NA	0.998353	0.9	0.75	0.93	2.05
Slc6a8	NA	NA	0.953686	32.51	41.82	36.74	53.29
Slc7a8	NA	0.98809	1	0.21	0.39	0.89	2.65
Slc9a2	NA	1	0.999334	0.77	0.39	2.26	2.32
Slc9a9	NA	NA	1	0	0	0.35	0.93
Slfn5	NA	0.970526	NA	1.7	1.51	2.97	2.1
Slpi	NA	NA	0.998591	0.61	3.92	0.91	10.48
Smarcd2	NA	NA	1	79.25	99.9	104.23	139.58
Smox	NA	NA	0.999943	5.07	7.39	19.07	27.41
Smpdl3a	NA	NA	0.995355	3.41	4.94	2.64	5.25
Smr3a	0.955374	NA	NA	3.99	7.75	6.99	8.86
Smyd2	NA	NA	0.97156	78.53	85.64	124.44	132.63
Snap91	NA	0.999971	NA	10.16	7.4	20.99	17.3
Sncg	0.952875	NA	0.998395	16.96	103.23	17.14	94.51
Snhg11	NA	NA	0.999592	0.98	2.06	1.1	2.96
Snn	NA	0.999848	NA	14.87	17.28	20.78	16.5
Snrnp25	NA	NA	0.997984	27.13	48.46	47.21	53.15
Sntb1	1	NA	NA	2.17	8.53	1.92	3.86
Snx17	NA	NA	0.972007	79.31	98.69	109.81	109.9
Sorcs3	1	NA	1	0.06	0.56	0.12	0.88
Sord	NA	0.999562	NA	14.78	15.07	36.6	23.91
Sox21	NA	0.970394	NA	0.2	0.08	0.54	0.29
Sox6	NA	0.999997	NA	0.79	0.35	2.96	2.17
Sp5	NA	0.999414	1	0.14	0.14	1.64	5.75
Sp8	NA	1	1	0.03	0	1.09	0.5
Spata2	NA	NA	0.998675	18.56	27.14	26.29	29.94
Spef2	0.992099	NA	0.998889	0.2	0.53	0.2	0.52
Spic	NA	NA	0.999997	0	0.15	0.16	1.76
Spp1	NA	NA	1	4.69	11.07	8.54	23.19
Sprr2a1	NA	NA	1	1.43	1.19	7.44	29.28
Sprr2a2	NA	NA	1	1.43	1.19	7.44	29.28
Sprr2b	NA	0.99989	NA	175.03	153.6	368.86	216.01
Srd5a3	NA	0.994187	0.999955	23.56	25.17	31.61	37.55
Srgap3	NA	1	1	0.8	1.12	5.19	4.67
Srm	NA	0.968096	NA	99.46	112.62	215.9	172.03
Srrd	NA	NA	0.976513	12.74	17.97	18.56	22.95
Ssfa2	NA	0.985273	NA	14.97	11.23	18.92	17.06
St6galnac2	NA	NA	1	15.64	26.55	12.3	34.48
St6galnac3	0.999451	NA	NA	1.09	2.61	1.29	1.99
St7	NA	0.999967	NA	13.05	8.24	21.21	14.53
Stard5	NA	0.999996	NA	13.66	13.59	19.61	13.3
Stat2	NA	NA	0.988147	7.49	9.17	7.03	10.64
Stbd1	1	NA	NA	1.97	4.59	1.89	2.3
Stk30	NA	NA	0.999355	18.3	31.38	14.36	29.76
Stk32b	NA	1	0.999048	0.38	0.37	1.18	0.76
Stmn3	NA	0.954109	0.995823	0.3	0.18	0.94	1.53
Stx3	NA	1	1	10.41	20.2	20.49	28.28
Stxbp2	NA	NA	0.994687	59.39	60.37	88.5	86.51
Sult1c1	1	NA	NA	0.4	5.05	0	0.06
Supv3l1	NA	0.999716	NA	30.28	28.78	36.92	34.85
Surf2	NA	0.999995	0.991123	53.84	58.63	92.09	89.16
Surf6	NA	0.995252	NA	35.41	45.14	58.44	54.11
Sybu	0.982033	NA	1	19.56	22.69	20.24	35.7
Synrg	NA	0.999977	0.999818	27.48	26.55	61.71	46.36
Sytl4	NA	NA	0.987672	0.16	0.13	0.24	0.36
Tacstd2	NA	NA	0.992805	0	0.05	0	0.23
Tada2b	NA	0.9608	0.99479	9.43	12.18	12.13	12.31
Tagln3	NA	0.999966	1	2.27	3.77	6.58	7.16
Tanc1	NA	0.99924	NA	36.6	31.69	46.14	42.92
Tapbpl	NA	0.999983	0.999075	6.24	7.22	11.44	10.54
Tbc1d13	NA	NA	0.999906	37.69	57.16	50.14	58.88
Tbc1d16	NA	0.999974	NA	3.63	3.75	6.23	5.08
Tbc1d20	NA	NA	0.964547	25.91	36.65	36.19	35.28
Tbc1d22b	NA	NA	0.965228	13.42	20.67	16.76	20.07
Tbc1d9	NA	0.988729	NA	0.13	0.1	0.67	0.46
Tbccd1	0.976975	0.999968	0.999718	19.44	23.65	28.88	28.11
Tbx3	NA	NA	0.999697	0.12	0.19	0.57	1.8
Tcea3	NA	NA	0.999999	38.16	55.75	94.6	144.37
Tcf7	NA	0.999893	1	3.59	6.72	8.84	14.14
Tcf7l1	NA	NA	0.993163	15.65	25.85	27.87	40.09
Tcfcp2	NA	0.998114	0.996968	16.84	14.5	21.81	19.99
Tcfcp2l1	NA	1	1	8.72	12.68	33.32	61.39
Tcn2	NA	NA	0.961133	22.52	28.47	33.89	50.52
Tcta	NA	NA	0.967338	10.28	12.03	14.31	18.19
Tdgf1	1	NA	NA	107.26	351.03	28.34	143.54
Tdh	NA	NA	0.99993	90.99	149.86	95.16	186.22
Tec	NA	0.999995	1	0.61	0.56	2.34	1.78
Tes	NA	NA	1	32.59	46.16	44.3	72.04
Tex15	NA	NA	1	0.26	0.25	0.58	1.07
Tex19.1	1	NA	1	0.53	17.2	0.38	5.74
Tex19.2	NA	NA	0.999915	0.18	0.79	0.25	0.86
Tgfbi	0.990334	NA	NA	6.69	20.44	2.63	4.54
Tgfbrap1	NA	0.988868	1	8.03	8.82	10.55	11.15
Tgm3	NA	NA	0.999993	9.27	7.32	6.62	12.07
Thbs2	NA	NA	0.998024	5.06	7.08	8.06	12.03
Thsd1	NA	1	1	0.37	0.42	2.25	1.9
Thsd7a	NA	0.99091	NA	0.46	0.15	0.86	0.4
Thumpd2	NA	0.964949	NA	6.97	6.99	10.46	8.62
Ticam1	NA	NA	0.998228	7.75	10.38	11.85	16.24
Timm44	NA	NA	0.956063	64.94	82.65	86.06	96.21
Timm9	NA	0.993062	NA	51.22	43.15	72.43	58.96
Tle1	NA	1	0.999999	7.6	7.03	14.09	14.2
Tle3	NA	1	0.999992	3.54	4.71	10.07	15
Tle6	NA	NA	0.960451	2.41	3.14	6.11	9.4
Tll1	NA	1	1	0.28	0.11	2.88	1.39
Tlr1	0.997876	NA	1	0.02	0.32	0	0.44
Tlr2	NA	NA	0.999945	5.43	7.79	3.67	11.99
Tlx1	NA	NA	0.985435	0.24	0.39	0.32	1.97
Tm2d2	NA	NA	0.989609	44.79	74.46	59.47	81.33
Tmed3	NA	0.990982	NA	33.48	27.6	43.33	38.06
Tmem100	NA	NA	0.995473	0.07	0.31	0.39	0.51
Tmem102	NA	0.951128	0.984464	6.82	9.16	11.03	15.94
Tmem116	NA	NA	0.994586	0.09	0.15	0.31	1.24
Tmem120a	NA	NA	0.981824	20.87	27.82	35.54	44.31
Tmem120b	NA	NA	0.983393	4.16	4.42	5.94	6.72
Tmem132b	NA	NA	1	0.12	0.04	0.43	0.7
Tmem140	NA	NA	1	3.47	5.9	3.3	8.74
Tmem146	NA	NA	0.999949	0.42	0.81	1.58	2.22
Tmem150a	NA	0.958527	0.990848	6.56	5.8	24.09	23.2
Tmem159	NA	NA	0.998649	15.95	16.21	18.95	21.34
Tmem192	NA	NA	0.999966	30.11	35.73	39.6	46.97
Tmem20	NA	NA	0.999994	32.14	30.23	40.46	58.28
Tmem218	0.997882	NA	NA	37.88	55.55	31.06	32.26
Tmem22	NA	1	0.988217	1.51	0.59	4.23	3.56
Tmem30b	1	NA	0.999926	0.46	1.83	0.12	1.04
Tmem41a	NA	0.999168	NA	13.78	12.88	23.97	20.85
Tmem42	NA	0.966733	0.963447	2.28	3.05	4.63	4.5
Tmem50b	NA	NA	0.999999	11.22	11.25	14.65	21.37
Tmem56	NA	0.999963	NA	1.05	0.36	2.69	1.87
Tmprss12	0.996276	NA	0.999999	1.25	3.65	1.33	4.26
Tnc	NA	0.982002	NA	0.57	0.08	1.1	0.41
Tnfrsf19	NA	1	1	0.26	0.13	7.45	7.52
Tnfrsf21	NA	1	0.999992	6.87	9.25	12.8	13.85
Tnk1	NA	NA	0.999961	0.28	1.63	0.4	1.46
Tnnt1	NA	NA	0.999645	1.71	4.97	2.2	4.42
Toe1	NA	NA	0.952001	24.14	30.1	27.71	32.8
Tom1	NA	NA	1	19.25	32.19	32.26	43.71
Tomm34	NA	0.999691	1	41.96	52.3	48.68	53.41
Tpd52l1	NA	NA	0.999905	24.49	42.13	39.79	77.14
Trak1	NA	NA	0.999605	27.33	38.39	35.76	57.9
Trim14	0.99826	NA	NA	2.1	4.18	1.35	3.6
Trim32	NA	0.999996	NA	23.39	22.74	29.88	22.43
Trim35	NA	0.999877	NA	50.65	59.47	64.47	58.76
Trim36	NA	1	1	1.26	1.11	3.7	3.42
Trim47	NA	NA	0.985726	4.07	5.39	16.01	30.46
Trim62	NA	NA	0.996149	4.35	3.93	5.71	8.44
Triml1	NA	NA	1	0	0.25	0	0.74
Trio	NA	0.999712	NA	2.73	1.79	4.67	3.32
Trpm1	NA	1	1	0.65	0.86	1.81	2.53
Trpm3	NA	NA	0.999996	0.24	0.29	0.37	0.73
Tshr	NA	0.999976	0.965205	1.4	0.74	3.64	3.83
Tshz2	0.999693	NA	NA	3.01	5.93	1.55	1.29
Tsnax	NA	NA	0.996804	90.38	112.46	94.95	131.81
Tspan18	NA	0.999182	1	0.03	0	1.37	2.55
Tspan9	NA	NA	0.999257	8.94	10.07	12.23	20.31
Ttc21a	0.969223	NA	NA	0.14	0.58	0.08	0.4
Ttc21b	NA	0.999981	NA	4.3	3.72	11.39	7.29
Ttc25	1	NA	NA	1.06	3.48	0.57	0.93
Ttc39a	0.999979	NA	NA	1.21	3.15	0.83	1.11
Ttl	NA	NA	1	5.41	7.03	6.83	7.76
Ttll5	0.995973	NA	0.951457	5.85	7.93	6.83	7.27
Ttn	0.999985	NA	1	0.06	0.24	0.04	0.24
Tuba1a	NA	0.96336	NA	563.19	726.18	869.23	595.66
Tuba4a	NA	0.983962	0.995169	55.73	77.07	121.55	124.21
Tubb5	NA	0.999906	NA	827.21	1136.87	1354.82	1233.62
Tulp2	NA	NA	0.997929	0.21	0.38	0.52	0.85
Tulp3	NA	0.999672	NA	48.97	51.28	57.86	52.09
Txnrd1	NA	0.999996	NA	168.08	175.62	232.8	207.53
Uap1l1	NA	NA	0.987428	31.54	38.78	50.43	70.11
Uba1	NA	0.999295	NA	210.16	245.42	289.22	251.81
Ubac1	NA	NA	0.956747	24.61	34.09	35.37	35.91
Ube1y1	1	NA	NA	1.96	4.69	1.49	1.91
Ubl3	NA	NA	1	30.25	32.66	40.2	55.13
Ubl4	NA	NA	0.9929	57.81	100.03	100.97	101.39
Ubtf	NA	0.963036	NA	72.31	83.33	98.44	107.69
Ubxn10	1	NA	NA	0.28	1.95	0.17	0.85
Ugt1a7c	NA	NA	0.999902	0.91	2.58	1.14	2.84
Ulk4	0.988802	NA	NA	1.3	2.05	1	1.45
Unc119b	NA	NA	0.999513	35.61	54.93	47.5	56.63
Unc13b	NA	1	1	2.57	2.7	4.85	3.95
Unc5d	NA	0.998363	NA	0.12	0.07	0.27	0.09
Unc93a	0.994547	NA	NA	0.16	0.55	0	0.25
Upk1b	1	NA	NA	5.15	18.31	0.15	0.2
Urm1	NA	NA	0.9713	39.09	48.76	69.11	64.1
Uros	NA	NA	0.993036	8.79	9.84	10.81	13.49
Usp2	0.997967	NA	1	3.16	4.58	4.33	5.41
Ust	NA	0.999997	NA	0.92	1.41	2.48	1.71
Utf1	0.999292	NA	0.990825	0	2.49	0	1.23
Uxs1	NA	1	NA	61.51	55.65	75.57	62.81
Vac14	NA	NA	0.969069	20.29	30.92	27.66	33.38
Vamp8	NA	0.999705	0.993345	58.68	98.44	118.94	129.28
Vapb	NA	NA	0.998766	13.99	15.79	17.73	18.4
Vcan	NA	1	1	0.45	1.85	1.45	1.22
Vill	NA	NA	0.99997	1.34	5.16	2.29	5.7
Vmn2r81	NA	NA	0.999744	0.14	0	0	0.71
Vmn2r84	NA	NA	0.993018	0.11	0.33	0.36	0.67
Vmn2r88	NA	0.984683	NA	0.73	1.22	1.64	1.38
Vps53	NA	0.999995	1	25.99	30.98	35.94	36.7
Vta1	NA	NA	0.975299	66.21	65.48	76.63	87.49
Wbp2	NA	NA	0.999995	83.93	152.41	103.52	140.97
Wdfy1	NA	0.999785	0.999978	17.93	26.4	29.07	36.22
Wdr16	0.999999	NA	NA	0.11	1	0.12	0.41
Wdr25	NA	NA	0.952864	5.06	9.18	7.44	9.49
Wdr31	1	NA	NA	11.69	18.21	7.87	10.53
Wdr5	0.999989	NA	NA	102.22	147.21	124.28	116.15
Wdr52	0.984152	NA	NA	0.09	0.44	0	0.1
Wdr55	NA	0.999988	0.998529	40.41	55.52	78.14	71.27
Wdr64	NA	0.999961	0.999984	0.5	0.45	1.33	1.44
Wdr86	0.97959	NA	NA	0.11	0.94	0.05	0.09
Wdsub1	0.999925	0.999966	0.999927	10.4	13.77	14.46	16
Wfdc2	NA	NA	0.999998	25.92	161.24	21.52	144.63
Wnt16	NA	NA	0.953921	0.28	0.19	0.06	0.87
Wnt5b	NA	NA	1	1.3	2.25	2.9	7.42
Wnt8a	NA	1	1	3.91	5.33	44.03	53.28
Wwox	NA	0.996714	0.999999	5.8	7.62	8.98	8.7
Wwp2	NA	NA	0.956606	22.42	29.42	25.25	31.19
Xbp1	NA	NA	0.99623	47.42	69.95	56.08	68.03
Xlr3a	0.999999	NA	NA	0.78	2.42	0.61	0.55
Xylb	NA	NA	1	1.7	2.24	3.35	3.21
Zcchc17	NA	0.999987	NA	29.51	39.09	47.34	35.1
Zcchc24	0.999999	NA	NA	13.18	17.62	6.66	8.37
Zdhhc3	NA	0.998205	NA	15.47	14.88	20.55	17.73
Zeb2	NA	0.999957	NA	0.97	0.26	4.28	2.41
Zfp259	NA	0.999944	0.999844	32.81	34.9	46.27	46.43
Zfp280b	NA	NA	0.999999	21.54	21.59	20.42	26.59
Zfp385b	NA	0.970071	NA	0.11	0.07	0.55	0.3
Zfp385c	NA	NA	1	0.44	0.85	0.88	2.25
Zfp42	1	NA	1	1.87	13.92	1.22	7.31
Zfp575	1	NA	1	1.7	12.54	0.95	10.44
Zfp608	NA	0.99999	NA	8.6	6.22	12.43	11.25
Zfp677	NA	NA	1	3.2	2.58	5.37	13.51
Zfp7	NA	0.998198	NA	38.21	34.53	44.26	37.36
Zfp703	NA	NA	0.999222	1.08	1.17	3.26	6.95
Zfp711	NA	0.981151	NA	5	1.01	15.47	7.53
Zfp791	0.999237	NA	0.999678	6.85	15.21	7.37	13.81
Zfp819	1	0.984546	NA	0.64	2.18	1.22	2
Zfp93	0.993782	NA	NA	7.4	9.38	7.03	7.54
Zfp954	NA	0.966445	0.999999	10.82	13.77	15.99	17.12
Zfpm2	NA	0.996308	NA	0.11	0.05	0.41	0.18
Zfyve1	NA	NA	0.966971	22.05	25.01	23.92	29.26
Zic1	NA	NA	1	1.48	1.63	2.25	3.87
Zyg11a	NA	NA	1	0.98	2.02	3.48	6.77

## Sheet: Downregulated DE Genes
Supplementary Data 1: Detailed gene expression values for downregulated genes: Related to Figure 3.
DE Genes determined through EBSeq with a FDR of 0.05. Prosterior Probability (PP) of expression and median TPM value across 3 replicates are presented.
Gene.ID	PP.AA	PP.2i	PP.AA2i	median.DMSO	median.AA	median.2i	median.AA2i
0610030E20Rik	NA	NA	0.955036	27.47	17.85	20.06	17.62
1110032A04Rik	0.999997	NA	0.999293	3.2	0.64	3.56	0.87
1300010F03Rik	0.978898	NA	0.991284	21.3	14.6	19.2	15.68
1700019G17Rik	NA	NA	0.970746	18.89	15.08	11.47	11.03
1700029J07Rik	NA	1	0.999983	3.22	2.47	0.85	1.27
1810011O10Rik	1	NA	1	4.52	1.36	1.53	1.59
1810012P15Rik	1	NA	1	2.71	1.36	1.99	1.16
1810046K07Rik	NA	0.999986	NA	1.08	1.16	0	0.31
2010001E11Rik	NA	NA	0.996481	1.04	0.66	0.53	0.43
2310001A20Rik	NA	NA	1	37.52	27.47	29.28	26.14
2310046K01Rik	NA	0.987197	NA	26.17	50.15	5.92	24.42
2410066E13Rik	0.999727	0.997188	0.997604	2.32	0.97	0.89	0.57
2810403A07Rik	0.997214	NA	NA	67.45	50.88	61.87	57.09
2900026A02Rik	NA	1	1	14.64	13.53	4.59	4.45
2900064A13Rik	0.985202	NA	NA	112.03	82.79	109.76	108.43
3110082D06Rik	1	NA	0.999769	1.12	0.16	0.73	0.33
3632451O06Rik	NA	NA	0.988273	50.04	38.41	24.59	23.43
4632428N05Rik	NA	NA	0.954891	3.45	2.48	1.62	1.19
4833420G17Rik	NA	0.999982	NA	58.15	43.41	41.48	41.49
4930422G04Rik	NA	NA	0.999905	19.29	12.17	11.54	8.83
4930467E23Rik	NA	0.968433	NA	0.55	0.27	0.01	0.1
4930503E14Rik	NA	1	NA	22.32	29.86	9.66	16.11
4930519F16Rik	NA	0.956812	0.999784	4.78	3.04	1.7	1.22
4930523C07Rik	NA	1	1	4.91	3.97	2.74	2.45
4930539E08Rik	NA	NA	0.966236	2.03	1.38	1.29	1.16
4930555G01Rik	NA	0.986799	0.991	1.24	0.67	0.41	0.37
4931406P16Rik	0.999918	1	1	40.4	33.28	27.88	25.1
4933426M11Rik	NA	NA	0.994579	79.83	69.08	67.64	64.49
5430435G22Rik	0.999995	1	1	3.63	1.78	0.55	0.51
5730455P16Rik	NA	NA	0.98926	23.53	15.48	17.45	13.36
6030405A18Rik	NA	0.999978	1	6.98	5.88	2.3	1.8
6030422M02Rik	0.957172	0.999823	0.999994	13.33	8.77	7.53	7.01
6030446N20Rik	NA	1	1	53.42	42.93	29.05	26.7
6330407J23Rik	NA	NA	0.968217	2.03	2.19	2	1.3
6720463M24Rik	NA	NA	0.964586	41.04	42.55	37.69	34.42
9030617O03Rik	NA	NA	1	42.16	31.33	42.4	27.53
9230105E10Rik	NA	0.999959	NA	9.99	14.24	5.05	9.77
9530053A07Rik	NA	NA	0.985895	0.33	0.17	0.31	0.1
9530068E07Rik	NA	NA	0.992519	169.52	135.22	121.65	98.52
9930012K11Rik	NA	0.970542	1	5.07	4.91	3.22	2.46
9930013L23Rik	NA	NA	0.997847	44.87	16.86	20.72	12.35
A330021E22Rik	NA	1	0.999074	1.84	2.98	0.74	0.98
A630055G03Rik	0.999112	NA	NA	12.3	6.91	12.31	11.49
A930038C07Rik	NA	1	1	7.69	4.81	3.29	2.19
Abat	NA	0.995393	NA	2.09	2.2	1.32	1.59
Abca1	NA	NA	0.953403	74.09	43.64	40.34	33.54
Abca5	0.995668	NA	0.999039	3.5	0.81	1.89	0.93
Abca6	0.963814	1	1	4.39	2.16	1.72	0.99
Ablim1	NA	NA	0.999983	4.63	2.72	2.83	1.84
Accsl	1	NA	NA	0.93	0.03	0.04	0.08
Acer3	NA	NA	0.998696	14.03	6.26	10.08	7.67
Acsm3	0.978554	NA	0.963669	1.04	0.48	0.39	0.34
Adam19	NA	0.999711	NA	19.91	36.95	10.57	21.63
Adam23	NA	0.95726	0.999958	468.48	401.07	224.78	193.03
Adam9	NA	0.982825	NA	142.6	110.91	79.72	96.05
Adcy1	NA	NA	0.999774	1.88	1.38	1.18	0.42
Adm	NA	0.992116	0.985059	5.36	4.75	2.16	2.82
Adora1	NA	0.999281	NA	15.91	30.99	5.13	12.12
Adrb1	NA	0.999886	0.985986	1.42	1.01	0.58	0.64
Adrb2	NA	0.999399	0.999995	9.84	8.72	4.28	3.43
Afap1	NA	0.999929	NA	13.92	14.26	10.14	10.84
Agap2	NA	NA	0.994834	0.31	0.1	0.08	0
Agtr2	1	1	1	26.07	7.69	10.16	3.25
AI480653	NA	1	1	32.46	42.16	25.14	24.55
AI593442	1	0.999936	1	1.52	0.16	0.75	0.45
Aifm1	NA	NA	0.999962	94.51	76.55	82.69	73.54
Aim1	NA	1	0.999927	5.07	6.04	1.84	3.16
Akap12	NA	0.999991	1	39.8	40.33	26.06	22.51
Akap2	0.997462	NA	NA	6.19	3.78	10.1	4.38
Akap9	NA	NA	0.975635	31.89	18.14	15.09	15.62
Akr1c14	NA	0.9835	0.999952	105.45	41.68	26.18	20.31
Akr1d1	0.955708	NA	NA	0.47	0.12	0.21	0.23
Alg8	NA	NA	0.967609	48.77	40.24	40.89	35.08
Alox15	NA	0.985341	NA	3.44	30.18	0.86	12.96
Als2cr4	NA	NA	0.997578	32.74	30.91	28.18	26.91
Amd1	NA	0.998399	NA	0.01	11.21	0.03	0.07
Amfr	0.999998	NA	NA	46.97	36.54	52.25	39.33
Amigo1	NA	NA	0.996647	3.55	3.15	3.27	2.62
Amigo2	NA	1	0.964458	26.22	23.29	17.71	22.83
Amotl1	NA	0.999995	1	34.75	35.42	20.23	15.5
Ankrd26	NA	NA	0.988155	10.69	7.7	9.06	7.53
Ankrd29	NA	NA	0.999818	3.29	2.21	2.25	1.52
Ankrd33b	NA	1	1	10.57	13.35	1.82	3.05
Ankrd37	NA	0.999625	0.99991	48.23	39.21	19.77	26.31
Ankrd44	NA	NA	0.997709	3.52	2.59	2.57	1.74
Ano3	NA	NA	0.984122	10.3	5.09	8.7	4.88
Ano4	NA	0.999917	NA	1.14	1.13	0.3	0.62
Antxr1	0.999998	1	1	13.37	5.48	4.48	2.99
Anxa8	NA	NA	0.999971	106.47	97.82	72.18	51.1
Apod	NA	0.999992	0.999995	78.77	73.48	24.7	26.66
Apold1	NA	NA	0.992227	1.1	0.96	0.46	0.54
Arc	NA	0.994507	NA	1.79	0.97	0.1	0.16
Areg	0.997646	NA	0.999993	13.07	6.5	6.36	3.73
Arglu1	0.995968	NA	0.999998	204.77	113.67	133.63	97.31
Arhgap31	NA	1	1	5.71	6.47	1.33	1.39
Arhgap32	NA	NA	1	3.17	1.95	2.6	1.21
Arhgef9	NA	NA	0.999966	1.86	1.06	1.05	0.53
Arid5b	NA	0.999992	1	81.33	72.05	49.16	37.67
Arl6ip5	1	1	0.988893	202.77	179.57	144.59	144.45
Armcx4	0.998349	NA	NA	12.74	5.93	18.27	12.87
Arnt2	NA	1	0.999942	52.08	58.61	32.96	37.62
Asap2	NA	1	1	99.14	104.93	30.65	40.44
Asb13	0.999963	NA	NA	18.83	14.31	21.28	24.16
Aspa	NA	0.982847	0.993557	269.36	178.76	120.88	106.24
Asph	NA	NA	0.997061	15.13	7.63	12.37	6.77
Aspm	NA	NA	0.978401	51.18	34.56	24.83	24.3
Atf6	NA	1	1	19.18	15.29	9.46	8.81
Atp12a	0.989484	NA	NA	18.22	8.32	13.58	13.69
Atp1b1	NA	1	0.972276	9.27	10.98	3.88	6.97
Atp1b2	NA	0.999999	1	12.87	12.87	5.84	5.45
Atp8a1	0.957382	NA	NA	6.47	2.93	7.96	8.3
AU018091	NA	1	1	135.53	108.25	67.79	83.37
Axl	NA	0.956762	0.999577	173.63	96.21	62.48	41.16
AY358078	NA	1	NA	9.9	13.1	3.2	5.83
B3galnt1	0.964257	NA	1	12.09	5.73	9.98	3.88
B3gnt3	NA	0.997161	NA	1.07	1.28	0.28	0.72
B4galnt2	0.999806	NA	0.981596	2.09	1.02	1.42	1.26
B4galt4	NA	0.998855	1	24.15	23.29	11.86	9.54
Bach2	NA	NA	1	1.44	0.81	0.57	0.29
Barx2	NA	1	1	2.21	1.78	0.11	0
BC005561	NA	NA	0.998267	10.87	5.53	7.86	5.94
BC016495	1	NA	NA	54.96	21.36	58.99	43.31
BC024479	NA	1	1	34.16	26.02	19.35	22.04
BC032203	NA	1	NA	22.68	24.77	14.71	17.84
Bcap31	NA	NA	0.993051	374.11	278.82	286.35	299.42
Bcas3	NA	1	0.980661	17.17	21.03	10.85	13.42
Bckdhb	0.997801	NA	NA	140.43	53.47	93.85	149.79
Bcl2	NA	0.995315	1	16.98	9.78	8.19	6.53
Bcl2l11	NA	NA	0.999456	17.25	18.6	9.09	7.25
Bend4	NA	NA	0.991976	8.67	5.51	5.87	4.05
Bhlhe40	NA	0.99607	NA	230.22	254.05	170.27	217.5
Bnc2	NA	NA	0.975609	3.89	3.94	1.68	1.61
Brd8	NA	NA	0.995328	94.71	85.68	80.54	71.45
Btn2a2	NA	0.998468	0.999994	11.58	7.85	4.65	3.11
C030039L03Rik	NA	0.999401	0.999308	7.28	4.78	5.09	4.95
C1ql3	0.966454	NA	NA	1.21	0.58	3.2	4.23
C1s	NA	0.957477	NA	95.96	82.73	56.36	72.38
C230081A13Rik	0.985973	NA	0.99199	7.03	4.05	6.39	4.24
Cadm1	1	NA	1	6.6	1.31	5.34	1.58
Calcb	NA	0.999719	NA	1.68	0.5	0.09	0
Calcr	NA	0.999832	0.999999	0.41	0.51	0.06	0
Calcrl	NA	0.999951	1	44.69	31.54	2.68	1.83
Calr	NA	NA	0.989592	740.53	637.34	633.07	570.6
Calr3	NA	NA	0.994923	2.8	2.67	2.3	1.77
Caprin2	NA	NA	0.994276	22.01	14.13	13.94	9.2
Casp7	NA	0.999929	NA	10.42	13.68	5.57	8.04
Catsperg2	NA	0.964546	NA	0.38	0.44	0.07	0.22
Cav1	NA	NA	0.981998	17.58	11.86	8.39	4.9
Cav2	0.972424	1	1	10.54	5.4	3.56	3.89
Cbln3	NA	1	1	3.57	3.19	1.39	1.51
Ccdc109a	NA	1	0.991683	62.63	66.11	42.49	42.53
Ccdc36	0.993476	NA	NA	1.33	0.23	3.23	1.37
Ccdc68	NA	0.999991	0.992002	6.79	10.39	0.99	1.58
Ccdc73	NA	NA	0.999117	2.26	1.04	1.69	1.03
Ccdc77	NA	0.992535	0.99857	33.41	28.41	23.02	19.08
Ccdc80	0.996632	NA	NA	5.72	3.19	10.63	9.32
Ccl2	0.999998	NA	NA	2.43	0.3	5.55	2.07
Ccl20	0.997914	NA	NA	1.87	0.13	2.64	0.31
Ccnb1ip1	0.999991	NA	NA	21.31	11.18	34.57	26.15
Ccnd1	NA	1	1	170.39	148.68	111.01	87.12
Ccng2	NA	0.995738	0.99865	59.23	64.28	23.68	21.93
Ccnt1	NA	NA	0.981428	34.01	28.43	29.05	21.11
Ccpg1	NA	0.999723	0.967802	35.47	27.58	13.62	17.95
Ccr2	0.995844	NA	NA	0.19	0.04	0.13	0.16
Ccr6	NA	1	1	1.3	0.63	0	0.07
Cd109	NA	NA	0.998943	538.59	217.21	177.84	160.89
Cd34	NA	NA	0.997262	3.68	2.96	1.84	1.29
Cd44	NA	NA	0.999311	479.26	199.51	205.19	175.87
Cd80	0.985033	0.997955	1	74.33	40.37	52.34	33.27
Cd84	0.965822	NA	NA	6.05	2.92	4.07	4.73
Cd9	NA	0.981988	NA	538.12	487.59	262.52	471.59
Cdc25b	NA	NA	0.987328	52.49	49.82	40.73	38.73
Cdca2	0.960543	0.999999	1	77.83	68.14	59.78	48.13
Cdca7l	NA	NA	0.988428	16.49	12.08	15.47	9.59
Cdh11	NA	NA	0.975385	54.68	40.86	45.2	37.38
Cdh2	1	NA	0.999921	39.07	14.86	39.03	19.53
Cdh26	0.999917	NA	NA	0.53	0.1	0.03	0.03
Cdh4	NA	NA	0.999423	4.17	3.79	1.32	0.94
Cdh8	0.979755	NA	0.986526	17.15	6.47	14.55	7.65
Cdhr1	NA	1	NA	3.81	7.21	1.19	2.92
Cdk6	NA	0.98918	0.999999	54.14	35.98	26.83	18.74
Ceacam2	NA	0.963126	NA	2.73	7.23	1.44	5.2
Cecr2	NA	NA	0.999949	2.14	0.97	1.3	0.5
Celf2	1	NA	NA	0.99	0.3	1.48	0.66
Celf4	NA	NA	0.990012	8.67	7.72	6.1	4.63
Cep110	NA	0.988481	0.999973	27.26	22.43	16.07	14.23
Cep72	NA	1	1	16.85	17.58	10.03	10.85
Ces2g	0.999999	NA	NA	5.72	2.17	7.75	3.65
Chd6	NA	NA	0.998031	27.58	19.99	18.44	16.82
Chd7	NA	NA	0.982359	10.55	8.53	9.51	5.72
Chic1	NA	NA	0.992013	14.88	9.16	6.52	5.86
Chmp4c	NA	0.999925	NA	18.68	26.58	12.87	18.44
Chrna1	0.996452	NA	NA	2.67	0.79	2.25	2.08
Chst11	0.999618	NA	NA	1.7	0.79	2.72	1.4
Chst3	NA	0.999512	0.999856	2.97	2.4	1.33	1.34
Cldn1	NA	0.977573	NA	0.32	0.2	0.03	0.15
Cldn10	NA	0.999834	0.999988	2.34	1.55	0.12	0
Cldn11	NA	0.951769	NA	326	284.86	111.61	139.36
Cldn12	NA	NA	0.997325	65.22	37.14	47.79	36.76
Cldn9	NA	0.999999	0.9788	2.79	4.04	0.6	1.05
Clec2g	NA	0.999998	NA	57.24	63.56	24.9	34.65
Clec2i	NA	0.999993	NA	9.67	105.98	2.41	34.22
Clec4a1	NA	1	1	7.95	19.02	0.68	2.55
Clip4	NA	0.988932	0.999999	2.48	1.77	1.15	0.55
Clk1	NA	NA	0.985168	283.99	159.4	153.85	141.84
Clk4	0.977193	NA	NA	86.84	43.49	68.46	50.87
Clrn3	NA	NA	0.982561	0.92	1.03	0.17	0.05
Cml2	NA	1	0.997919	16.21	21.56	4.55	7.89
Cnih4	NA	NA	0.997604	47.72	38.77	41.33	28.55
Cnr2	NA	NA	0.981762	2.1	0.84	1.46	1.26
Cntd1	NA	0.999992	0.999966	8.81	7.39	1.93	2.69
Cntln	NA	NA	0.999539	7.13	4.58	3.5	2.29
Cntn3	0.999592	NA	1	0.29	0.06	0.28	0.02
Cobl	NA	NA	0.970237	56.57	39.42	42.75	28.99
Coch	NA	NA	0.999821	33.13	24.98	24.16	12.35
Col12a1	NA	NA	0.978076	0.14	0.17	0.1	0.04
Col6a6	NA	0.999288	NA	3.23	6.4	0.41	1.36
Colec12	NA	NA	1	101.57	78.94	113.83	72.83
Cp	1	NA	NA	2.47	0.57	6.98	2.26
Cpe	1	NA	0.999898	25.23	8.56	23.08	11.99
Cpeb4	NA	0.996011	0.998918	33	31.99	17.49	19.87
Cpm	NA	0.964644	0.999716	2.98	2.57	1.63	1.74
Crabp1	NA	0.999291	0.99995	9.84	11.31	4.17	3.8
Crebl2	NA	0.982615	0.999913	8.8	5.5	5.98	5.42
Crim1	1	0.990477	1	2.02	0.74	1.02	0.33
Crispld2	NA	0.999223	NA	1.94	2.56	0.48	1.42
Crtap	NA	0.990562	NA	86.27	73.46	72.07	71.33
Ctdspl	NA	0.999855	NA	7.96	9.2	6.33	5.85
Ctla2a	NA	NA	0.987601	38.13	28.43	25.87	18.3
Ctso	NA	0.999611	NA	7.42	7.54	2.94	4.6
Ctxn3	NA	1	1	2.54	7.42	0	0.11
Cxcl14	NA	0.999524	0.999968	14.1	13.57	8.74	7.84
Cxcr4	0.992252	NA	NA	0.85	0.35	1.15	0.69
Cxcr7	NA	0.996173	NA	36.92	34.93	18.72	23.97
Cyp2b23	NA	1	NA	360.57	659.97	240.1	619.59
Cyp2e1	0.999703	NA	NA	3.89	1.59	3.74	2.76
Cyp2j11-ps	NA	0.99826	1	1.76	0.98	0.44	0.08
Cyp2j6	NA	0.953723	0.994634	48.44	28.25	27.32	26.27
Cyp2j9	NA	0.999999	1	7.97	6.42	2.8	2.82
Cyp4a14	NA	0.967483	NA	0.57	0.98	0.12	0.32
Cyp4b1	NA	0.998314	0.997516	7.69	8.41	1.73	1.98
Cyp4f39	NA	0.997924	0.965305	0.72	0.45	0.18	0.27
Cyp51	NA	NA	0.987326	37.43	33.47	24.21	21.39
Cyth3	NA	0.976531	0.981087	29.04	33.14	23.18	23.49
D14Ertd668e	NA	0.998599	NA	8.99	18.91	2.73	3.57
D230025D16Rik	NA	1	0.999999	58.41	59.12	43.41	47.02
D3Ertd751e	NA	NA	0.995975	7.41	3.82	3.65	3.05
D630045J12Rik	NA	NA	0.99968	3.21	2.69	2.33	1.88
D830031N03Rik	NA	NA	0.999348	7.97	5.24	4.9	2.77
Dcaf12l1	0.97864	NA	0.999911	5.34	2.06	3.58	1.55
Dcaf8	NA	NA	0.978547	77.72	79.98	75.14	69.22
Dclk1	NA	0.999995	0.990626	4.48	4	1.6	2.32
Dclre1c	1	NA	NA	32.99	14.61	46.07	32.81
Ddb2	0.999982	0.999973	NA	20.68	17.39	17.33	18.59
Ddhd1	NA	NA	0.976324	16.43	14.07	11.02	10.71
Ddr2	NA	NA	0.994071	42.73	24.75	20.78	14.31
Ddx43	NA	1	1	3.52	4.18	0.91	1.31
Deptor	NA	0.999976	0.968557	14.55	16.34	5.67	8.16
Dgka	NA	0.988776	NA	41.18	38.69	31.03	40.91
Dgkd	NA	NA	1	26.62	22.16	29.44	20.31
Dhdh	NA	0.999533	NA	9.2	15.39	6.73	11.17
Diap1	NA	0.999838	NA	61.59	60.42	34.41	49.19
Dlx1	NA	0.986767	0.973676	2.18	1.06	1.09	0.75
Dnaja4	NA	NA	1	4.97	3.82	3.4	2.72
Dnajb9	NA	0.977004	0.998346	14.57	9.37	7.5	7.24
Dnmt3a	NA	0.999844	NA	16.57	21.02	11.82	15.27
Dph5	0.99822	NA	NA	95.39	69.97	108.18	81.36
Dpp6	NA	0.999997	1	8.53	7.04	2.37	1.89
Dpyd	NA	NA	0.999361	0.83	0.66	0.66	0.36
Dse	NA	NA	0.961828	2.91	2.89	2.2	1.07
Dtna	NA	1	1	30.34	28.72	5.86	4.11
Dtx4	NA	NA	0.95639	10.03	7.61	5.3	3.13
Dub1	NA	0.995467	0.999472	2.3	1.47	0.6	0.86
Dusp11	NA	NA	0.981074	112.1	66.81	78.06	69.75
Dusp14	NA	0.999185	0.999203	166.03	177.15	111.4	109.78
Dusp22	NA	NA	0.955023	18.97	16.64	16.16	12.92
Dusp4	1	1	1	30.56	17.55	8.94	3.81
Dusp6	NA	1	1	55.86	58.35	7.03	6.27
Dyrk2	NA	NA	0.998488	10.32	8.66	11.14	7.4
Ebf3	0.998893	NA	NA	1.61	0.59	2.14	1.21
Edn1	1	0.999925	1	3.96	0.6	0.85	0.38
Efcab1	NA	NA	0.999857	4.57	3.77	1	0.32
Efcab2	NA	NA	0.981357	3.12	2.53	2.15	1.68
Efemp1	0.963527	1	1	39.39	28.63	16	21.62
Efhb	NA	0.960119	NA	4.25	6.42	2.57	5.4
Efhc1	NA	0.962469	0.999801	4.42	6.86	2.66	2.52
Efhd1	1	NA	1	2.44	0.4	1.38	0.25
Egfr	NA	0.996601	0.999985	61.82	36.09	19.15	16.56
Egr1	NA	0.999926	NA	61.72	30.39	2.59	12.5
Ehf	NA	0.992311	0.999743	49.29	43.88	17.33	16.43
Elac1	NA	NA	0.955421	8.11	5.39	7.71	5.98
Elk3	NA	NA	1	4.15	4.91	2.38	2.1
Elk4	NA	NA	0.99773	16.57	10.94	8.16	6.48
Eml1	0.996329	NA	NA	3.2	1.39	13.23	6.61
Eml6	NA	NA	0.97327	1.1	1.04	1.14	0.79
Emp1	NA	NA	0.979114	556.96	471.56	308.96	282.37
Enpp1	NA	0.99959	0.999996	81.3	41.95	19.11	16.55
Enpp3	NA	NA	0.955732	1046.79	773.02	600.34	576.5
Eomes	NA	0.975244	0.99828	2.19	1.85	1.08	0.98
Epas1	NA	1	1	55.15	75.53	12.58	25.76
Epb4.1l4a	NA	0.970162	NA	23.44	25.71	15.84	16.38
Epha6	NA	0.998176	1	1.04	1.17	0.38	0.21
Eps8	NA	1	1	5.36	7.3	3.24	2.62
Eps8l3	NA	0.99918	NA	3.16	1.95	1.47	2.07
Erap1	NA	0.999997	0.981168	25.32	21.45	8.8	15.19
Eras	NA	0.99899	NA	9.58	28.48	3.47	10.49
Ereg	1	0.999994	1	1.58	0.49	0.64	0.17
Ermp1	NA	NA	0.950278	45.25	32.43	29.9	29.31
Etl4	NA	0.999999	NA	77.09	76.73	40.68	57.22
Etv1	NA	0.997354	0.999649	34.43	37.74	11.12	12.27
Ext1	NA	0.999769	1	41.95	46.83	25.23	21.69
Ezh1	NA	0.999728	NA	24.63	22.61	18.59	20.63
F2r	0.999887	1	1	17.03	10.82	8.88	8.89
F2rl1	NA	1	1	213.24	174.32	76.96	91.61
F5	NA	NA	1	4.52	3.45	3.54	1.7
Fam119a	NA	NA	0.978211	19.07	13.15	14.06	11.51
Fam123b	NA	NA	0.972776	14.96	11.8	9.94	8.99
Fam126a	NA	0.983282	0.99799	60.13	60.52	29.29	32.4
Fam129a	NA	1	NA	7.44	15.51	2.98	6.32
Fam54a	NA	NA	0.999926	15.66	11.04	12.42	9.67
Fam55b	NA	1	1	2.05	4.36	0.1	0.17
Fam55d	NA	1	1	7.51	13.74	1.34	1.55
Fam59a	NA	NA	0.994278	8.46	7.48	6.61	4.56
Fam65b	NA	1	1	11.28	10.31	4.25	3.13
Fbln5	1	1	1	1.36	0.52	0.32	0.22
Fbn2	0.999286	NA	NA	0.27	0.05	0.4	0.19
Fbxl20	NA	0.999842	0.999992	25.27	19.54	10.33	9.54
Fbxo32	NA	0.977144	0.996672	4.57	4.05	2.08	1.92
Fez1	NA	NA	0.991636	67.17	77.09	57.42	39.07
Fgf4	NA	1	1	50.32	56.89	21.85	28.86
Fgl2	NA	1	1	6.48	2.61	0.58	0.32
Figf	0.978684	0.972552	NA	7.65	4.56	4.85	4.96
Fign	NA	NA	0.999652	1.3	0.7	0.45	0.36
Flrt2	NA	NA	0.998434	42.71	26.04	20.02	15.08
Flrt3	0.973204	NA	NA	0.74	0.35	0.47	0.3
Fn3k	NA	NA	0.966134	1.03	0.75	0.36	0.18
Fosl2	0.998198	NA	NA	9.25	5.18	7.9	7.43
Foxc1	0.991986	0.966483	1	2.12	0.81	0.91	0.42
Foxd3	NA	1	NA	1.06	3.08	0.1	1.26
Foxp1	NA	NA	0.953731	24.34	16.91	19.09	12.81
Frat1	NA	1	1	2.18	1.83	0.61	0.38
Frat2	NA	0.99367	0.99998	12.17	8.13	5.86	4.7
Frmd3	0.988445	NA	0.999948	2.04	0.68	2.12	0.52
Frmd4a	NA	NA	0.998709	8.31	7.51	6.7	5.44
Frmd6	NA	0.994241	NA	21.16	17.88	14.43	19.35
Fry	NA	0.991079	NA	13.34	17	7.4	10.85
Fryl	1	0.977702	NA	33.73	24.38	26.95	29.67
Frzb	1	1	1	3.04	0.41	1.1	0.57
Fstl1	NA	NA	0.999671	1339.2	809.4	878.4	665.3
Fxyd6	NA	0.982345	0.999493	70.51	92.49	34.94	34.88
Fyco1	NA	0.955782	NA	11.48	12.49	8.15	8.89
Fyn	NA	NA	1	23.41	23.74	16.94	12.12
Fzd3	NA	NA	0.954527	5.73	2.02	3.55	2.25
Fzd7	NA	0.999995	1	18.95	19.67	14.44	11.03
Gabra2	1	1	1	23.77	5.85	3.98	1.11
Galnt11	0.984486	NA	NA	22.51	19.22	19.57	19.52
Galnt14	NA	NA	0.99807	0.29	0.11	0.23	0.04
Galnt4	NA	NA	0.993407	5.73	3.05	3.8	3.52
Galnt7	NA	NA	0.994493	28.13	12.3	16.63	13.83
Galntl2	NA	0.991372	NA	0.45	0.44	0	0.07
Gas2	NA	NA	0.963975	39.6	31.59	20.42	13.14
Gata1	NA	0.971836	0.999971	5	3.77	1.69	1.34
Gatsl2	NA	0.991276	0.999999	4.51	3.9	3.22	2.41
Gbp10	NA	0.992325	NA	0.52	0.63	0.08	0.24
Gbp4	NA	1	1	52.32	49.89	6.56	8.81
Gbp6	NA	0.99994	NA	1.97	2.51	1.06	1.86
Gbp9	NA	1	1	3.95	4.14	0.58	0.71
Gcnt3	NA	0.998851	0.999985	64.18	49.07	24.71	26.96
Gcnt4	NA	0.999996	0.999996	12.34	13.19	4.15	4.84
Gdf11	NA	NA	0.980992	2.91	1.97	2.38	1.5
Gem	NA	0.999417	NA	2.74	4.64	0.89	1.94
Gemin8	NA	NA	0.988758	18.78	18.62	14.28	15.37
Gfra2	NA	0.956184	NA	3.86	6.21	1.85	2.55
Ggta1	NA	0.999994	NA	43.37	42.53	27.77	31.56
Ghr	0.993587	NA	0.999915	30.85	11.06	15.77	9.11
Ghsr	NA	0.998115	0.998941	0.24	0.27	0.02	0.02
Gjc1	0.999827	NA	0.999999	29.32	16.7	26.31	14.37
Gjc3	NA	NA	0.97642	7.78	5.34	5.36	4.34
Glt1d1	0.999933	NA	NA	14.51	7.42	20.38	12.96
Gm10406	NA	NA	0.989722	24.55	11.65	16.97	6.08
Gm106	NA	0.999999	0.999374	8.16	8.46	3.24	4.11
Gm13125	0.991785	NA	NA	1.17	0.14	0.4	0.63
Gm14440	NA	1	NA	22.78	4.44	0.01	5.33
Gm2897	NA	NA	0.995976	13.27	5.94	8.06	5.07
Gm3696	0.988418	0.966991	0.999769	8.11	2.69	2.65	1.63
Gm5113	0.999999	NA	NA	8.47	5.48	8.87	6.25
Gm5531	1	NA	NA	3.79	0.94	3.92	2.8
Gm5622	NA	1	0.996155	53.69	77.14	19.11	30.73
Gm6813	0.997691	0.985102	NA	43.53	1.34	2.03	8.57
Gm684	NA	NA	0.984972	3.74	4.01	1.02	0.65
Gm7102	NA	0.978897	NA	28.9	33.36	21.57	32.39
Gm7455	NA	1	1	0.52	0.62	0.07	0.05
Gm7609	1	1	1	9.32	0.92	0.64	1.27
Gm8267	NA	1	NA	59.18	83.4	22.3	37.35
Gm906	NA	1	1	5.25	6.52	0.66	0.94
Gm9705	NA	0.978536	0.997995	1.01	0.44	0.28	0.25
Gnal	NA	1	NA	4.13	4.18	1.97	2.97
Gngt2	NA	0.998031	1	103.88	84.63	64.91	32.69
Golga1	NA	0.999815	0.999944	19.18	14.79	14.71	13.24
Golm1	NA	NA	0.996642	53.11	42.86	43.25	35.14
Got1l1	NA	0.998498	NA	1.51	6.18	0.36	1.43
Gpc3	NA	NA	0.998892	5.88	3.95	3.93	3.42
Gpc4	NA	NA	0.99996	63.85	54.87	44.19	30.53
Gpm6b	NA	NA	0.997107	5.75	3	2.93	1.87
Gpr125	NA	NA	0.953545	50.54	50.44	47.47	40.41
Gpr137b	NA	NA	0.999998	13.35	11.42	10.37	9.33
Gpr20	NA	0.998879	NA	2.27	6.89	1.06	3.03
Gpr89	0.960861	NA	NA	37.32	32.15	39.68	33.75
Gprasp2	NA	0.999764	NA	2.54	4.44	1.43	2.15
Gprin3	0.999989	NA	1	4.09	1.29	1.99	0.49
Gramd3	NA	0.954724	0.999825	18.22	15.61	11.36	8.67
Greb1l	1	NA	NA	1.9	0.94	4.03	2.63
Grem1	NA	0.99422	0.999996	0.95	0.54	0.37	0.2
Gria3	NA	NA	0.995403	11.53	5.71	7.19	4.71
Grin3a	1	0.994268	1	0.74	0.11	0.2	0.15
Grk1	0.999998	NA	0.999994	3.15	1.52	1.88	1.47
Gsx1	NA	0.979001	NA	1.35	1.51	0.11	0.23
Gtdc1	0.999924	0.962526	NA	28.68	14.75	23.53	24.95
Gvin1	NA	0.998784	NA	6.03	3.62	2.91	4.53
Gxylt2	0.981103	NA	NA	1.42	0.65	5.38	1.86
Gypc	NA	NA	0.998636	3.9	3.79	3.86	2.28
H2-T23	1	NA	NA	75.22	30.5	90.26	88.59
H2afy2	NA	1	1	12.7	8.52	6.53	4.22
Hapln1	NA	1	1	0.99	1.16	0.03	0.04
Hbegf	0.999581	NA	1	2.57	1.23	1.16	0.47
Heca	NA	NA	0.997634	18.99	14.77	9.55	9.21
Hectd2	NA	NA	0.954659	0.29	0.12	0.23	0.13
Hecw2	0.999223	NA	NA	1.35	0.87	2.28	1.36
Heg1	0.993854	0.999318	1	45.6	26.17	20.1	10.03
Helq	0.999076	NA	NA	15.06	11.8	16.59	15.7
Herc6	NA	0.975119	0.999338	6.03	3.26	2.74	1.86
Hfe	NA	0.993033	NA	0.77	1.92	0.09	0.47
Hif1an	NA	0.999999	1	22.2	23.24	17.01	16.22
Hipk2	NA	NA	0.999622	8.56	6.31	6.5	3.53
Hist1h2bq	NA	0.993228	NA	1.04	0.76	0.44	0.4
Hist1h2br	NA	0.993228	NA	1.04	0.76	0.44	0.4
Hmbox1	NA	NA	0.999974	23.53	18.59	20.56	13.14
Hmg20a	NA	NA	0.999704	45.96	39.37	36.91	33.26
Hmgcll1	NA	0.997824	NA	0.21	0.1	0	0
Hopx	NA	NA	0.968016	1.54	1.45	0.53	0.09
Hoxd10	NA	NA	0.982328	1.68	0.9	1.09	0.95
Hoxd8	NA	NA	0.962803	26.05	15.24	16.27	12.9
Hoxd9	NA	NA	0.998953	7.56	5.9	5.97	3.89
Hp1bp3	NA	0.989763	0.999787	141.62	152.41	96.74	87.88
Hps5	NA	1	NA	27.98	23.59	23.15	23.82
Hpse	NA	NA	1	7.98	6.51	5.48	3.04
Hrc	0.976352	NA	NA	3.67	1.91	4.07	2.33
Hs3st3a1	NA	0.999887	1	13.69	9.32	2.45	1.17
Hs6st2	0.999973	NA	NA	2.65	0.68	4.15	2.01
Hsp90b1	NA	NA	0.998741	1055.18	580.6	582.68	544.6
Hspa12b	NA	NA	0.978891	2.04	1.33	0.81	0.63
Hspa5	NA	NA	0.997669	662.47	459.15	432.57	425.42
Iars2	NA	NA	0.999764	106.25	85.47	91.19	79.75
Icosl	NA	0.99976	0.989746	1.03	1.12	0.33	0.39
Id4	1	1	0.999978	6.26	2.68	2.15	2.42
Iffo2	NA	1	0.999998	19.08	25.48	11.71	14.27
Ifitm6	NA	0.988969	0.999998	10.93	6.75	3.87	1.78
Ifitm7	0.986957	0.984477	NA	0.46	0.05	0.05	0.14
Ift122	NA	0.999999	NA	12.65	16.41	10.16	12.52
Igf1r	NA	NA	0.97668	22.66	14.2	6.97	5.6
Igfbp3	0.999679	1	1	81.77	43.53	16.85	21.02
Igsf11	NA	1	1	3.37	3.2	0.96	0.99
Il10	0.999373	NA	NA	1.76	0.56	7.18	4.26
Il2rg	NA	0.989487	NA	60.13	54.81	38.72	45.06
Il6st	NA	NA	0.990688	45.33	29.19	26.34	24.95
Inhbb	NA	0.984722	0.965191	1.25	0.64	0.27	0.46
Inpp1	NA	0.99893	0.999962	53.1	49.49	29.74	26.34
Inpp5k	NA	1	NA	28.19	34.01	18.93	24.12
Insc	NA	1	1	6.33	10.62	0.59	1.58
Intu	NA	0.999669	NA	12.34	10.54	7.81	9.11
Iqgap2	NA	0.995109	1	63.9	41.27	22.63	14.56
Irak1	0.999305	NA	NA	84.78	73.38	103.05	103.27
Irak2	NA	0.999872	NA	9.5	13.86	5.27	11.56
Irak3	NA	NA	0.974194	195.92	154.29	127.66	111.68
Itga6	NA	NA	0.990086	221.27	172.86	105.58	104.19
Itga9	NA	0.999508	0.99941	0.21	0.23	0.02	0.04
Itgb1	NA	NA	0.987767	440.49	249.15	234.01	219.48
Itgb3	0.999943	NA	NA	1.35	0.51	1.12	1.03
Itih5	NA	0.997961	0.991908	0.51	0.33	0.02	0.07
Itm2b	NA	1	1	843.71	624.17	450.02	419.16
Itpripl1	0.969885	NA	NA	26.87	22.27	41.64	29.63
Itsn1	NA	NA	0.999969	30.54	33.08	28.56	25.73
Jam2	0.9882	NA	NA	20.2	10.55	25.07	20.74
Kank4	NA	0.987522	0.99407	1.31	1.2	0.3	0.28
Katnal2	NA	0.997394	0.999777	4.99	4.72	2.69	2.36
Kcna7	0.999985	0.985959	1	0.88	0.38	0.48	0.28
Kcnf1	NA	NA	0.986077	1.44	0.87	0.53	0.48
Kcnk6	NA	0.978111	NA	2.27	2.74	0.91	1.98
Kcnma1	0.999362	NA	NA	0.27	0.1	2.16	0.78
Kctd12b	NA	0.999983	1	7.29	5	2.83	1.72
Kdelc1	0.984665	NA	0.999979	63.56	36.51	54.31	34.59
Kdm2b	NA	NA	0.986415	40.89	44.3	40.84	34.31
Kdm3b	NA	0.999991	NA	52.7	54.94	37.28	40.75
Kdr	NA	NA	0.999102	0.5	0.24	0.31	0.05
Kdsr	NA	0.95772	NA	24.07	18.05	9.99	13.24
Kif13a	NA	0.998793	0.980731	53.24	46.65	39.9	38.74
Kif13b	NA	1	0.988662	15.65	15.38	8.48	9.89
Kif24	NA	1	1	7.41	8.89	5.35	5.01
Kif27	NA	0.999999	NA	2.95	7.8	1.15	2.33
Kif5c	0.997604	NA	NA	1.17	0.49	2.92	1.49
Kirrel	NA	0.986751	0.996859	86.81	65.69	37.25	35.61
Kl	NA	0.999985	0.999999	0.74	0.62	0.11	0.09
Klf3	NA	1	1	139.76	126.22	101.98	85.82
Klk1	NA	0.999994	0.999656	856.81	1007.8	167.52	247.54
Klk10	NA	NA	0.986238	7.57	6.6	1.13	1.12
Klk1b22	NA	1	NA	149.83	204.85	66.91	158.69
Klk1b24	NA	1	NA	12.52	15.17	5.63	7.09
Klk1b3	NA	0.992059	NA	4.66	3.34	1.53	3.75
Klrb1f	0.998439	1	1	8.76	5.39	2.43	2.35
Klri2	NA	NA	0.999408	0.52	0.35	0.31	0.15
Kntc1	NA	NA	0.963105	53.26	46.12	45.28	37.8
Kpna7	NA	NA	1	3.75	2.52	2.2	0.8
Krt13	NA	0.999721	0.999975	6.03	5.06	0.65	0.53
Krt19	NA	0.956756	NA	115.46	118.98	13.29	36.54
Krt20	NA	0.998924	0.999986	0.93	0.67	0.18	0.1
Krtdap	NA	0.998943	0.98598	13.6	13.78	0.82	1.93
Lama3	NA	1	1	5.24	9.65	0.45	1.12
Lamb1	NA	0.989986	0.99958	45.79	37.18	8.58	6.02
Lamc2	NA	0.9994	0.999519	89.72	64.43	29.72	32.32
Lancl1	NA	NA	0.999502	24.45	23.74	21.24	20.49
Lancl3	NA	0.999063	NA	1.18	1.17	0.4	1.11
Lass2	NA	0.998164	NA	243.07	218.31	202.55	250.62
Lass4	NA	1	NA	9.17	14.11	2.85	6.4
Lats2	NA	0.999853	0.99113	19	16.34	14.26	15.06
Lbh	NA	0.999983	0.999998	5.6	3.51	2.46	2.44
Lcor	NA	NA	0.98593	2.17	1.55	1.35	1.33
Lect1	1	1	1	25.23	6.28	0.53	0.19
Leprotl1	NA	0.999947	0.999932	29.63	27.82	23.02	22.28
Lhfp	NA	NA	0.999755	121.44	104.63	91.27	69
Liph	NA	0.999041	1	13.08	11.39	9.89	7.12
Lmo7	NA	1	1	16.86	13.98	6.63	7.73
LOC100504710	1	NA	NA	91	35.7	112.7	212.35
Loxl2	0.999826	NA	0.999999	15.96	9.47	11.57	7.74
Lpar4	NA	NA	1	38.7	23.93	15.14	9.65
Lpar6	NA	1	1	137.78	132.82	73.98	91.6
Lphn2	1	NA	NA	11.7	6.28	14.6	10.21
Lpin2	0.992607	NA	NA	12.69	9.45	13.9	10.29
Lrch3	NA	NA	0.996129	23.21	17.79	17.75	17.32
Lrig3	0.985775	NA	0.998844	4.37	2.41	3.06	2.05
Lrp12	0.998816	NA	0.995579	8.62	6.5	7.88	6.35
Lrp2	NA	NA	0.991035	0.67	0.51	0.63	0.13
Lrrc18	NA	0.998696	NA	7.39	10.33	3.96	5.25
Lrrc23	NA	1	1	7.93	8.78	1.96	2.47
Lrrc32	NA	NA	0.964676	0.27	0.2	0.06	0.02
Lrrc39	0.999826	NA	NA	4.93	1.6	2.41	1.96
Lrrc8b	NA	0.999998	0.99998	4.6	4.27	1.89	1.62
Lrrc8c	0.999828	1	1	12.09	8.03	6.9	4.21
Lrrc8d	NA	1	1	33.54	34.69	15.02	22.71
Ltbp1	NA	NA	0.998922	66.52	45.77	22.06	16.59
Ltbp3	NA	NA	1	4.28	6.66	8.87	6.95
Luc7l	0.997123	NA	0.993857	117.48	95.07	107.12	99.02
Luc7l3	NA	NA	0.99967	163.07	88.75	101.08	95.25
Ly6a	NA	1	0.999956	3978.53	3330.78	2215.5	2437.29
Ly6c1	NA	0.999994	0.999928	746.65	660.27	329.55	343.81
Ly6e	NA	0.960491	0.976538	83.17	83.11	44.9	45.05
Ly6f	NA	1	NA	34.03	97.09	4.98	16.95
Lyst	NA	0.97781	NA	4.52	5.65	3.31	4.24
Maff	NA	NA	0.990436	22.88	28.29	11.45	9.9
Magee1	0.997968	NA	1	6.9	4.41	7.23	3.45
Magel2	NA	NA	0.965453	0.45	0.43	0.25	0.13
Mal	NA	1	NA	164.05	163.88	84.89	126.06
Man1c1	NA	0.997615	0.98196	7.34	8.63	3.36	4.23
Man2a1	NA	NA	0.970649	18.61	8.71	11.24	8.73
Map3k5	NA	0.993467	0.99787	23.42	22.02	10.12	10.92
Mapk12	NA	0.999335	1	7.65	4.69	3.53	2.12
Mark1	NA	NA	1	6.33	5.46	6	4.17
Mars2	0.998348	NA	NA	9.97	7.69	14.01	15.49
Mbnl2	NA	0.955453	0.985827	167.22	98.09	68.36	78.59
Mboat4	0.987378	NA	NA	1.12	0.53	0.66	0.51
Mcart1	NA	0.999999	1	168.03	134.62	82.63	81.81
Mcm10	NA	NA	0.997937	74.83	67.75	62.46	50.91
Mdc1	NA	1	1	44.63	40.16	31.05	25.17
Mdm1	NA	NA	0.987569	16.21	16.64	13.45	12.33
Mdn1	0.994418	NA	NA	21.86	17.33	20.75	18.42
Me3	NA	NA	1	0.75	0.26	0.27	0.2
Med12l	0.950308	NA	NA	0.48	0.18	0.36	0.21
Med13l	NA	1	NA	24.8	27.33	14.03	16.21
Med23	NA	0.997266	0.995954	42.3	37.05	32.03	31.99
Mef2a	NA	NA	0.964777	18.69	12.46	12.68	11.07
Mex3a	NA	1	1	52.06	47.33	33.84	29.79
Mfap3l	NA	1	1	16.91	16.01	4.16	4.9
Mfsd4	NA	NA	0.953175	7.13	4.65	3.94	3.62
Mfsd6	NA	NA	0.999155	16.15	9.57	8.8	7.99
Mgat3	NA	1	1	15.17	17.93	5.41	7
Mgat4a	NA	0.998905	0.999805	18.96	16.03	7.31	8.41
Mlh1	NA	NA	0.992879	33.43	32.63	34.4	26.65
Mme	NA	1	1	19.31	17.62	6.06	3.59
Mmrn2	NA	0.979678	NA	5.09	7.37	1.18	4.03
Mndal	NA	0.999895	NA	13.65	28.21	6.02	7.94
Mosc2	NA	1	NA	103.17	137	85.01	120.72
Moxd1	NA	0.963824	0.995877	0.36	0.27	0.08	0.05
Mpa2l	NA	1	0.990416	1.06	1.75	0.06	0.47
Mpdz	1	NA	1	5.34	2.09	4.26	1.95
Mpeg1	NA	1	0.996049	9.31	9.47	2.73	4.65
Mpzl2	0.99653	NA	NA	94.31	60.71	101.18	70.13
Mrc1	NA	0.997945	0.990352	0.59	1.9	0.04	0.15
Msrb3	0.999373	NA	0.976444	4.49	1.71	6.77	2.04
Mtap1b	0.98608	NA	NA	8.18	3.64	18.78	12.77
Mtap7	NA	0.999486	NA	19.24	18.39	12.32	19.35
Mterfd2	NA	0.97124	0.964547	166.19	130.02	81.55	83.66
Mthfd2l	0.968073	NA	NA	35.82	16.54	34.7	22.21
Mtmr11	NA	1	1	12.96	13.01	6.59	7.84
Mto1	NA	NA	0.987764	24.04	18.54	19.06	16.4
Mtrr	1	NA	NA	24.2	19.54	27.13	21.72
Mtss1	NA	0.990395	1	12.47	14.59	7.14	4.79
Mttp	NA	NA	0.983969	11.82	8.04	6.07	4.72
Mtx3	0.994143	NA	0.99673	17.99	10.09	12.25	9.47
Mxd1	NA	1	NA	8.35	9.96	4.26	7
Mxi1	NA	NA	0.996089	25.58	30	16.2	15.31
Myadm	0.999945	NA	0.998844	385.86	280.28	354.95	298.44
Mycn	NA	1	1	29.63	22.42	8.68	8.17
Myo1a	NA	0.999795	0.996162	1.73	1.85	0.33	0.69
Myo1e	NA	1	NA	24.47	27.61	14.65	26.99
Myof	NA	1	1	60.09	49.37	37.15	37.52
N4bp1	NA	NA	0.999987	38.12	33.41	31.26	27.84
N4bp2	NA	NA	0.999968	41.96	31.97	26.71	23.16
Naip5	0.99998	NA	NA	1.78	0.84	2.38	1.6
Napg	NA	0.972623	NA	26.96	28.95	19.67	24.48
Ncapd3	NA	NA	0.984737	47.83	48.69	35.15	31.89
Ncs1	NA	NA	1	3.66	3.05	2.66	1.73
Nedd4l	NA	0.999224	0.999987	6.57	6.32	3.83	3.52
Nek6	NA	0.99991	1	42.05	35.8	24.33	18.34
Neo1	NA	NA	0.998045	30.9	18.46	19.95	13.85
Nes	0.999996	0.963284	1	51.88	34.71	35.52	23.52
Neto2	NA	NA	0.996046	5.4	1.84	4.1	2.09
Neu3	1	NA	NA	12.18	3.31	13.96	6.68
Neurl1b	1	0.996796	1	1.37	0.65	0.73	0.48
Nfatc1	NA	0.999997	1	1.53	1.11	0.67	0.51
Nfatc2	NA	0.999786	0.999996	3.63	4.11	1.76	1.53
Nhlrc2	NA	0.995619	0.99896	28.69	25.61	17.56	16.71
Nhs	NA	0.999993	1	4.03	2.22	0.69	0.5
Nid1	NA	0.994204	0.984202	3.63	2.55	1.05	1.28
Nmnat2	NA	NA	0.969454	54.19	33.17	32.95	27.83
Nnt	NA	NA	0.999541	72.75	43.71	43.68	34.4
Nop56	1	NA	NA	480	324.63	506.96	416.77
Nos1	NA	0.9973	0.998412	0.61	2.92	0.02	0.04
Nos2	NA	0.99553	NA	4.79	7.98	0.61	1.33
Npas2	NA	0.999921	0.979562	2.3	2.14	1.3	1.53
Nppb	0.998892	1	1	14.81	6.82	0.79	0.97
Nptx1	NA	0.991008	0.999175	1.58	1.03	0.4	0.28
Npy2r	NA	0.988412	0.999971	2.45	1.06	0.84	0.83
Nrg1	1	1	1	2.68	0.75	0.22	0.08
Nrp2	NA	1	1	22.23	15.53	7.52	5.32
Ntn4	NA	NA	0.999602	8.33	4.56	3.97	2.43
Nvl	NA	NA	1	106.76	70.53	83.82	67.02
Oas1d	NA	0.995611	0.977199	0.86	0.6	0.13	0.16
Oas1h	1	0.999978	0.994774	10.15	2.54	2.96	3.66
Oas2	NA	0.999976	0.999173	2.58	2.77	0.47	0.62
Oaz3	NA	NA	0.988789	1.6	1.47	0.77	0.29
Ociad2	NA	NA	0.998164	14.22	8.36	10.43	7.56
Oit1	NA	1	1	5.21	4.87	0.19	0.26
Olfm1	NA	1	NA	51.97	121.58	26.2	56.43
Olig2	NA	1	NA	6.29	9.97	3	5.17
Omd	0.999978	NA	NA	95.98	6.27	148.88	91.73
Onecut3	0.970646	NA	NA	0.28	0.06	0.11	0.18
Opcml	NA	1	1	1.58	2.63	0.07	0.19
Osbpl2	NA	1	1	33.86	46.37	23.31	27.46
Osbpl6	0.998411	NA	0.999639	1.17	0.49	0.92	0.48
Osmr	NA	0.998197	0.999994	62.03	30.8	19.79	15.61
Otc	NA	1	1	2.14	3.33	0.22	0.42
Otop1	NA	1	1	2.74	2.49	0.35	0.33
Otub2	NA	NA	0.999957	4.15	4.24	3.49	2.19
P2rx1	NA	0.971729	NA	0.54	1.07	0.04	0.29
P4ha1	NA	NA	0.999799	67.84	39.72	40.81	32.2
Palb2	NA	NA	0.993681	14.84	12.47	13.33	11.19
Palm3	NA	NA	0.992738	1.83	1.41	1.3	0.64
Pam	NA	NA	0.968634	118.27	75.09	74.56	66.63
Paqr4	NA	NA	0.965354	4.34	4.62	2.53	2.14
Pard3b	NA	NA	0.968102	1.2	1.07	0.95	0.69
Parp12	NA	0.999977	0.993879	68.17	74.16	35.81	44.84
Parp14	NA	0.998575	NA	2.83	3.93	1.59	3.24
Pask	NA	NA	0.96756	15.8	17.41	11.63	11.72
Pax7	NA	1	1	1.09	0.32	0.08	0.02
Pbp2	NA	0.991789	NA	1.07	0.61	0.19	0.43
Pcbp3	NA	NA	1	3.56	3.65	3.26	1.42
Pcca	NA	NA	0.998916	31.89	28.08	23.03	21.21
Pcdh17	NA	NA	0.989685	0.25	0.16	0.13	0.04
Pcdh18	0.998676	NA	NA	3.33	1.1	4.12	2.18
Pcdhga5	NA	NA	0.978777	2.76	2.7	1.89	1.58
Pcsk1	NA	0.970383	NA	1.05	0.73	0.34	0.43
Pcsk9	NA	NA	0.966611	0.74	0.53	0.19	0.08
Pcyt1b	NA	NA	0.973026	15.41	12.08	10.66	8.49
Pde3b	NA	NA	0.999187	10.4	5.33	5.92	2.73
Pde4b	NA	0.999998	0.999997	5.25	4.37	1.79	1.95
Pde9a	NA	1	1	86.1	102.8	39.08	46.82
Pdk2	NA	0.968546	NA	10.36	15.98	5.75	6.73
Pdpr	NA	NA	0.999807	21.74	16.65	12.14	9.04
Pdzd2	NA	0.999971	0.999901	13.14	13.21	5.03	5.3
Pdzrn3	0.998523	NA	NA	15.11	10.32	15.48	11.09
Peg3	NA	0.999781	0.994733	432.13	397.6	183.18	218.94
Peo1	NA	NA	0.999983	29.73	25.22	28.17	22.43
Pex5l	NA	NA	1	7.86	8.63	4.69	2.37
Phc1	NA	0.977226	0.95435	115.83	141.52	54.81	60.5
Phf19	NA	0.999997	1	7.36	7.05	3.07	3.36
Phldb2	0.999919	NA	NA	2.89	1.7	3.47	2.31
Phlpp2	1	NA	NA	6.12	4.73	6.97	6.16
Pi15	NA	0.988753	NA	4.57	2.56	1.61	1.62
Pid1	NA	NA	0.999886	2.05	1.35	1.36	0.81
Pim1	NA	0.997631	NA	31.93	38.85	16.72	21.77
Pion	NA	1	1	3.75	1.98	0.7	0.72
Pitpnc1	NA	0.994308	0.964151	23.69	28.53	8	11.09
Piwil2	NA	1	0.992235	1.46	10.25	0.19	0.8
Pla2g12a	0.990739	NA	NA	20.11	13.25	33.4	18.91
Pla2g7	NA	NA	1	28.22	24.4	18.57	6.22
Pla2r1	NA	NA	0.999808	2.36	3.16	1.45	1.11
Plagl1	1	NA	NA	2.44	0.47	14.59	3.89
Plcl1	0.958623	NA	NA	2.67	1.06	1.89	1.3
Plekhh1	NA	1	1	12.98	10.34	7.53	6.71
Plekhm3	NA	NA	0.983033	4.77	4.55	3.24	3.39
Pmp22	0.95906	NA	1	26.7	21.41	24.56	15.11
Pnma2	NA	NA	0.999507	2.07	1.34	1.06	0.56
Pnn	0.988912	NA	NA	158.53	95.97	128.99	110.25
Podxl	NA	0.988583	1	134.72	138.43	86.14	54.73
Pogk	NA	NA	0.998647	4.88	3.39	3.42	2.52
Pole	NA	NA	0.999997	50.81	42.27	44.03	37.59
Poln	NA	NA	1	0.96	0.7	0.66	0.2
Polq	NA	NA	0.970348	12.89	8.85	9.46	7.64
Pop1	1	NA	1	43.52	14.49	54.2	19.37
Pou4f1	0.999913	NA	NA	0.49	0.08	0.84	0.35
Ppap2a	0.988655	NA	NA	95.38	73.87	75.46	81.5
Ppfibp2	NA	0.991671	NA	21.59	36.27	16.01	24.09
Ppic	0.991307	NA	NA	124.14	78.33	184.15	133.13
Ppm1k	NA	NA	0.999205	71.56	27.14	24.77	19.56
Ppp3cc	NA	NA	0.997474	8.54	7.46	6.8	4.56
Prdm1	NA	0.998443	NA	0.95	0.56	0.34	0.64
Prdm5	NA	0.998961	1	39	38.99	33.19	28.39
Prdx4	0.998359	NA	NA	129.49	95.81	155.08	150.54
Prex2	NA	0.999999	1	18.52	12.21	2.38	2.32
Prkcb	NA	0.999998	1	10.96	10.59	5.03	4.27
Prom1	0.985245	NA	NA	7.87	3.5	32.99	33.11
Prrx1	0.992137	0.975595	0.986364	3.21	1.25	1.49	1.54
Prss23	1	1	1	26.51	5.48	8.28	2.08
Prss35	1	NA	NA	5.36	2.45	5.86	3.03
Ptpn13	NA	0.995158	NA	24.89	41.12	15.43	23.08
Ptpn3	NA	0.996701	NA	37.27	37.9	19.5	26.58
Ptprd	0.989478	NA	NA	0.23	0.05	1.53	1.01
Ptpre	NA	1	1	6.64	3.52	2.83	1.99
Ptprm	NA	NA	0.993704	1.62	1.24	1.17	0.71
Ptprz1	1	1	1	5.5	0.9	1.52	1.03
Ptx3	0.999322	NA	NA	2.9	1.58	1.71	2.03
Pvr	NA	0.988954	NA	29.56	28.72	19.24	23.43
Qpct	NA	1	NA	29.92	42.53	9.47	22.39
Rab27b	NA	1	1	1.28	1.89	0.18	0.18
Rab30	NA	NA	0.985012	3.27	1.44	3.02	1.25
Rab3b	0.984481	NA	1	1.43	0.75	0.61	0.44
Rabggtb	0.998644	NA	NA	194.78	130.3	206.87	198.38
Rad54b	NA	0.999825	0.999205	33.03	24.95	18.75	16.12
Rad54l	NA	NA	0.965733	35.39	36.45	30.94	27.46
Rad9b	0.997821	0.995273	0.999919	11.93	7.7	6.68	5.55
Raet1c	1	0.98976	NA	1.97	0	0	4.81
Rai14	NA	NA	0.965035	67.99	51.2	40.59	37.44
Ranbp17	NA	NA	0.951839	37.38	30.51	19.53	18.93
Rassf2	NA	NA	1	9.15	9.53	6.77	3.53
Raver2	NA	0.95901	NA	0.67	0.81	0.26	0.3
Rbm20	NA	0.99597	NA	31.22	33.26	23.46	24.47
Rbm4b	NA	0.961728	NA	17.32	15.18	12.95	14.7
Rcn1	NA	NA	0.981286	19.34	11.69	24.35	8.72
Rcn2	NA	NA	0.955131	143.87	87.93	95.75	82.96
Rdh10	1	NA	NA	26.99	9.15	30.15	24.05
Rex2	1	NA	1	0	0	0	0
Rftn1	NA	0.992425	NA	16.44	24.4	11.87	19.63
Rfx4	NA	0.999997	1	2.64	4.66	0.79	0.82
Rgnef	0.999246	NA	1	5.51	3.76	4.06	2.9
Rgs8	NA	0.998259	0.999963	3.45	2.82	1.43	1.1
Rgs9bp	NA	1	0.999994	0.96	0.77	0.25	0.38
Rhebl1	NA	0.999992	NA	34.45	33.86	21.54	25.4
Rictor	NA	0.968874	0.987696	29.26	18.52	14.27	16.06
Rin1	NA	NA	0.953814	14.33	10.72	11.08	8.55
Rnf13	NA	NA	0.966405	428.06	227.69	298.65	203.59
Rnf165	NA	0.997502	0.999871	0.33	0.33	0.06	0.08
Rnf169	NA	NA	0.983823	29.96	19.63	22.31	18.78
Rnf24	NA	NA	0.999844	3.27	3.12	2.54	2.3
Rnf39	1	0.999997	NA	14.28	9.73	7.89	6.48
Ror1	1	1	1	8.72	3.32	3.59	1.86
Rs1	1	1	0.998755	0.39	0.02	0.01	0.1
Rsad2	NA	1	0.999244	8.46	10.19	3.54	5.19
Rtkn2	NA	NA	0.999077	7.05	7.54	5.38	4.66
Rufy4	NA	NA	0.999798	0.92	0.58	0.3	0.16
Runx2	0.999993	1	1	6.51	2.47	1.71	0.78
Ryr2	1	NA	NA	1.83	0.82	3.88	3.3
S100a16	NA	1	1	31.87	29.19	12.01	9.58
S100a3	NA	0.977994	0.991019	122.52	122.94	15.18	15.35
S100a4	NA	1	1	331.44	249.32	42.34	25.44
S1pr5	NA	1	1	1.58	1.32	0.45	0.48
Sall3	0.999997	NA	0.999997	3.3	1.15	3.73	0.82
Samd4	NA	NA	0.999761	9.04	8.06	5.31	3.46
Samd9l	NA	1	1	31.62	19.9	4.46	7.72
Sap25	NA	1	NA	9.7	14.39	9	11.99
Satb1	0.968748	NA	NA	5.86	2.48	7.44	5.27
Sc4mol	NA	0.999947	0.999998	47.98	33.75	24.95	21.22
Scand3	NA	1	1	5.68	5.97	2.93	2.61
Scara5	0.995591	0.99998	0.999999	4.51	2.33	0.96	0.91
Scarb2	NA	0.986917	0.999389	371.12	298.91	133.68	135.79
Sdc4	NA	1	NA	103.76	98.45	67.58	106.31
Sec11a	0.999867	NA	NA	176.19	144.98	186.71	170.66
Sec14l1	NA	0.999872	0.999771	124.03	89.64	64.18	58
Sec24b	NA	NA	0.999778	42.42	38.23	35.51	33.3
Sema3d	1	NA	NA	1.38	0.21	3.22	1.21
Sema3e	1	1	1	68.31	25.38	15.72	9.16
Sema6d	1	NA	0.999367	5.32	1.16	5.84	2.44
2014-09-12	NA	0.988537	NA	0.69	0.9	0.23	1.02
Serpina3n	NA	1	1	3.11	3.4	0.2	0.56
Serpinb3a	0.999979	NA	NA	6.29	1.4	6.35	6.39
Serpinb8	NA	NA	0.986205	31.59	25.95	16.36	12.3
Serpine2	1	NA	NA	5.95	2.36	11.62	4.66
Serpini1	0.999979	NA	NA	4.99	1.68	6.55	3.35
Setd6	0.96155	NA	NA	26.24	17.21	22.88	19.62
Sfxn3	NA	1	1	57.22	50.83	31.31	33.18
Sgcb	0.961199	NA	NA	3.98	2.81	5.24	3.27
Sgcd	1	1	1	3.78	1.72	0.55	0.41
Sgpl1	NA	NA	0.982967	93.77	71.29	67.13	71.41
Sh3bp5	NA	NA	0.996272	4.99	2.56	2.41	1.92
Sh3d19	NA	0.999961	0.99873	9.42	9.82	5.21	6
Sh3kbp1	NA	NA	0.990282	8.86	4.61	4.93	2.82
Sh3rf2	NA	0.999969	1	17.35	22.71	8.41	8.6
She	NA	0.999997	NA	0.88	1.06	0.27	0.51
Shisa6	NA	1	1	5.61	4.24	1.66	0.94
Shroom2	NA	NA	0.974968	24.12	17.36	16.97	15.28
Shroom4	NA	NA	0.999986	13.8	11.48	10.73	7.92
Siae	NA	0.994665	0.996799	32.73	26.43	16.14	15.5
Sirpa	0.984702	NA	0.986727	2.23	1.36	2.41	1.14
Slc12a8	NA	0.984577	NA	10.54	10.62	5.09	7.69
Slc13a5	NA	0.993934	NA	19.91	24	7.94	16.57
Slc16a2	0.999999	NA	0.999999	22.16	7.88	12.65	7.41
Slc16a6	NA	0.997678	0.999997	22	18.42	15.48	13.49
Slc17a6	NA	0.994212	0.999999	6.27	4.02	1.15	0.76
Slc19a2	0.997731	NA	0.999654	62.29	42.94	55.66	41.02
Slc22a4	0.975776	NA	NA	1.21	0.47	1.93	4.98
Slc23a2	NA	NA	0.98678	15.19	13.02	12.09	10.3
Slc25a35	NA	1	NA	3.99	7.02	0.97	3.34
Slc25a40	NA	0.992637	0.999774	101.75	50.86	45.72	35.82
Slc2a12	NA	0.999999	NA	7.3	6.48	3.2	6.69
Slc35d3	NA	1	1	12.99	12.94	0.54	0.44
Slc36a4	NA	NA	1	5.11	3.87	4.13	2.73
Slc38a4	NA	1	NA	7.05	7.75	0.82	2.53
Slc38a5	NA	NA	0.988999	477.11	476.79	191.97	121.36
Slc39a14	NA	NA	0.997419	70.57	59.04	49.54	32.8
Slc43a3	NA	1	NA	2.53	4.22	0.87	1.66
Slc46a3	NA	NA	0.999998	2.21	1.5	1.25	1.11
Slc4a4	NA	NA	0.99918	12.87	7.88	5.88	5.61
Slc4a7	NA	NA	0.977792	67.08	25.33	24	23.73
Slc5a9	0.999843	NA	NA	6.47	4.48	8.46	6.31
Slc6a14	NA	1	NA	1.17	2.03	0.28	0.95
Slc6a15	NA	NA	0.999956	0.98	0.48	0.46	0.39
Slc7a14	1	NA	NA	10.1	5.38	12.9	8.44
Slc7a2	NA	0.986259	0.994905	3.84	2.1	1.49	1.35
Slc7a3	NA	NA	0.999518	194.66	134.06	104.58	63.4
Slc7a6	1	NA	1	51.65	26.05	35.64	18.42
Slco2b1	1	NA	NA	0.73	0.1	0.38	0.42
Slco3a1	NA	NA	0.992955	1.29	0.72	0.92	0.64
Slco5a1	0.99903	NA	NA	5.24	2.28	3.71	3.25
Slfn10-ps	NA	NA	0.96066	1.33	0.77	0.61	0.4
Slitrk2	NA	0.99996	0.999768	0.85	0.72	0.19	0.19
Smad3	NA	NA	1	17.07	15.39	14.87	9.9
Smyd1	NA	0.999959	1	10.05	7.69	5.78	5.58
Snai3	NA	0.999775	0.991568	1.35	1.6	0	0.17
Snrnp48	0.99982	NA	NA	54.19	36.08	49.07	40.66
Snrpn	NA	NA	0.952446	181.81	162.73	126.93	97.62
Snx19	NA	NA	0.955706	17.52	15.56	13.71	14.45
Snx25	NA	0.991031	1	26.29	16.5	15.62	8.77
Socs2	NA	0.985326	NA	78.26	92.94	37.32	62.41
Sorbs1	1	NA	NA	9.28	6.06	10.53	10.19
Sorbs2	0.971075	NA	0.999869	0.99	0.5	0.8	0.23
Sorcs1	NA	0.999654	1	1.39	0.76	0.32	0.21
Sort1	NA	NA	0.999998	18.26	14.12	11.62	8.24
Spag5	NA	0.996395	1	78.21	72.94	63.4	55.45
Spata1	NA	0.993717	NA	3.33	1.81	1.37	2.16
Specc1	NA	0.99148	0.999996	4.55	4.87	3.34	2.71
Spice1	NA	0.998846	NA	17.47	18.26	13.24	13.79
Spn	NA	NA	1	0.91	0.58	0.83	0.38
Sprn	NA	0.976286	NA	1.08	1.61	0.47	1.41
Spry1	NA	1	1	4.13	3.92	1.45	0.92
Spry4	NA	1	1	54.93	49.48	22.98	24.93
Sqle	NA	NA	0.957356	35.77	31.71	32.71	24.81
Srgap2	NA	NA	0.99994	43.76	31.08	44.63	29.21
Srpr	NA	1	1	121.22	90.43	76.95	71.72
Srpx	NA	0.99073	0.970847	0.28	0.69	0.04	0.04
Srsf5	0.999971	NA	NA	653.82	441.82	555.14	551.68
St3gal1	NA	NA	0.999859	1.49	1	0.7	0.36
St8sia1	NA	1	0.997026	13.52	8.55	3.78	6.85
St8sia2	1	1	1	9.54	5.77	0.45	0.18
St8sia4	0.999975	NA	0.99995	0.95	0.28	0.29	0.37
St8sia5	0.998388	NA	NA	10.07	3.93	5.84	7.57
Stac	0.997434	1	1	1.13	0.64	0.13	0.14
Stag3	NA	0.999199	1	3.98	2.8	2.2	1.31
Stard13	NA	1	1	14.22	14.6	10.16	7.92
Stc1	NA	NA	0.995889	0.22	0.17	0.1	0.03
Stc2	NA	NA	0.998111	2.13	1.28	1.89	0.55
Steap1	0.975067	NA	0.999558	5.84	3.62	4.07	2.81
Steap2	NA	0.999974	1	5.84	3.9	3.32	2.06
Stk38	NA	0.997789	NA	176.16	165.81	132.36	138.22
Stxbp6	0.999706	NA	NA	2.48	1	1.52	1.25
Sulf1	NA	1	1	40.91	37.65	23.3	15.31
Susd1	NA	NA	0.975718	1.04	1.19	0.66	0.63
Susd4	NA	0.999996	1	2.54	2.64	0.79	0.69
Suv39h1	NA	NA	1	84.86	68.94	64.2	49.13
Syne1	1	NA	1	14.85	7.68	10.19	8.22
Synj2	NA	0.998819	0.999962	7.46	4.65	2.07	1.9
Syt11	NA	NA	0.978354	7.69	6.58	7.93	4.98
Syt17	NA	NA	0.997773	8.72	6.57	2.8	1.73
Syt7	NA	NA	1	3.31	2.47	2.18	1.08
Tac2	NA	1	1	51.15	37.58	0.54	0.27
Tanc2	1	1	1	3.75	2.08	1.86	1.84
Tapt1	NA	NA	0.973207	41.77	26.36	27.78	25.26
Tarbp1	NA	NA	0.988723	7.99	6.33	8.2	5.7
Tbcel	NA	NA	1	20.46	19.35	16.47	13.82
Tbx18	0.999207	NA	NA	3.51	1.37	4.86	2.22
Tbx20	NA	NA	0.992743	6	4.21	2.61	2.15
Tcerg1l	1	1	1	5.14	2.92	0.3	0.2
Tcf7l2	0.99607	1	1	9.84	8.09	4.65	5.81
Tcp11l2	NA	1	1	13.84	18.07	3.99	4.03
Tead4	NA	0.999825	0.999905	51.81	44.64	29.66	26.31
Tek	NA	NA	0.999509	12.63	7.55	7.6	6.02
Tesc	NA	NA	0.968545	14.98	13.4	11.44	6
Tgfb2	0.999999	NA	1	8.85	1.88	3.12	1.12
Tgfbi	NA	0.988859	NA	6.69	20.44	2.63	4.54
Tgfbr2	NA	1	1	38.61	31.44	17.11	13.76
Tgm3	0.975508	0.992604	NA	9.27	7.32	6.62	12.07
Tgoln2	0.972271	NA	0.998818	19.65	9.66	13.49	0.3
Thbs1	0.99926	NA	0.993836	12.17	3.14	11.25	5.64
Them4	NA	NA	0.968341	111.69	46.39	67.2	36.1
Them5	NA	0.990831	0.997092	13.59	11.57	5.9	4.8
Thsd4	NA	NA	0.9856	14.22	8.16	5.68	4.16
Thsd7a	1	NA	NA	0.46	0.15	0.86	0.4
Thy1	NA	0.981023	NA	4.52	14.34	1.21	4.62
Tia1	NA	NA	0.950443	95.31	55.72	65.88	50.88
Tiam1	NA	NA	0.999765	9.2	9.28	7.14	5
Timp3	NA	0.996212	0.999999	48.4	48.16	14.45	7.45
Tm4sf1	0.952821	0.99575	1	42.45	34.57	32.15	22.29
Tm6sf1	NA	1	1	5.37	4.3	1.67	2.11
Tmc7	0.999969	NA	1	6.57	2.89	5.23	2.87
Tmcc3	NA	NA	0.999994	16.78	12.84	12.65	9.96
Tmem136	0.985958	NA	NA	6.83	4.39	7.55	5.18
Tmem194	NA	0.966178	0.997774	65.12	41.95	28.79	25.22
Tmem194b	NA	0.992603	0.997045	18.86	12.51	8.99	7.39
Tmem206	1	NA	NA	11.92	5.63	17.7	10.67
Tmem209	NA	NA	0.989898	56.95	38.15	35.57	35.37
Tmem229a	NA	NA	0.996832	0.82	0.81	0.18	0.22
Tmem229b	NA	NA	1	6.72	4.73	5.43	2.51
Tmem35	1	NA	1	15.62	8.79	15.48	9.27
Tmem45a	NA	0.998238	0.999934	124.21	94.32	43.2	35.18
Tmem45b	NA	0.999622	NA	5.34	12.46	2.43	5.53
Tmem48	NA	NA	0.998401	62.62	43.24	51.69	41.89
Tmem49	NA	NA	0.992756	77.61	54.02	63.15	48.7
Tmem57	NA	0.995636	0.999846	50.02	45.48	32.48	36.28
Tmem59	NA	0.989575	0.998944	508.39	341.34	317.09	289.23
Tmem62	0.999836	NA	NA	3.29	1.75	4.03	3.29
Tmem88b	1	NA	NA	3.12	1.5	2.83	2.85
Tmem97	0.998235	NA	0.978828	77.66	62.81	84.82	62.01
Tnc	1	NA	NA	0.57	0.08	1.1	0.41
Tnfaip3	1	NA	1	6.16	4.28	4.76	3.32
Tnfaip8l1	NA	0.999396	0.99999	6.62	6.74	3.41	3.58
Tnfrsf10b	NA	NA	0.999956	65.29	52.16	49.12	51.19
Tnfrsf11b	0.955874	NA	NA	0.29	0.01	0.67	0.45
Tnfrsf1b	NA	0.993362	NA	0.95	0.82	0.31	0.53
Tnfsf10	NA	NA	0.972492	4.22	3.62	2.78	2.6
Tnfsf11	NA	NA	0.999687	10.64	4.37	4.36	2.71
Tnfsf13	NA	NA	1	27.2	28.7	21.92	16.28
Tnfsf9	1	0.95719	1	17.87	4.64	8.36	3.9
Tnni3k	NA	0.980577	0.974627	0.46	0.1	0.03	0.06
Tns1	NA	0.998035	0.999752	12.94	13.61	3.06	2.71
Tph1	NA	0.994481	0.999855	28.42	41.17	1.81	1.2
Tppp	NA	NA	0.999505	0.35	0.25	0.09	0.08
Tram2	NA	0.999986	0.999998	7.89	6.83	3.85	3.84
Trib2	NA	0.975631	0.999997	16.55	15.45	4.86	3.57
Trim12a	NA	1	NA	9.95	14.07	3.72	9.52
Trim30a	NA	0.960692	NA	0.62	0.55	0.09	0.3
Trim30d	NA	0.991671	0.957127	2.2	1.96	0.49	0.57
Trim44	NA	NA	0.989523	37.28	30.74	21.29	17.36
Trim68	NA	NA	0.978168	6.3	4.59	4.32	4.07
Trio	0.994594	NA	NA	2.73	1.79	4.67	3.32
Trp63	NA	0.995907	0.992127	0.79	1.91	0.24	0.26
Tsc22d3	NA	0.985795	NA	8.81	12.37	5.3	6.42
Tsga14	NA	0.999643	NA	6.78	8.2	4.52	4.65
Tshz2	NA	0.993004	0.999947	3.01	5.93	1.55	1.29
Tspan1	NA	0.999938	NA	2.38	2.72	0.58	2.44
Tspan2	NA	1	1	8.04	6.3	1.26	1.51
Tspan3	1	NA	NA	103.01	86.18	112.03	91.35
Tspan31	0.988715	NA	NA	124.19	102.03	134.34	125.74
Tspan32	NA	NA	0.996943	35.44	30.33	19.91	19.39
Tspan7	NA	0.963363	0.999838	333.3	220.5	140.37	105.92
Tspan8	NA	0.999448	NA	18.55	31.94	7.52	12.53
Ttf2	NA	0.961861	0.999353	40.26	40.25	28.63	27.77
Tti1	NA	NA	0.998212	28.88	28.3	23.58	21.08
Tub	0.957214	NA	NA	0.1	0.04	0.22	0.03
Tubgcp3	NA	NA	0.990348	39.53	39.82	40.01	35.29
Tubgcp4	1	NA	0.987919	34.01	24.28	34.84	28.77
Tulp4	NA	NA	0.993118	26.79	16.37	21.97	14.89
Tyr	1	NA	NA	10.87	2.71	10.66	8.75
Ube2l6	NA	1	NA	25.06	19.59	16.6	28
Ubp1	0.99845	NA	NA	72.04	59.82	70.03	66.14
Uggt2	0.998375	NA	0.950718	3.3	0.91	2.61	1.17
Ugt1a6a	NA	NA	0.966968	39.62	28.8	30.62	25.48
Upk1b	NA	1	1	5.15	18.31	0.15	0.2
Usp11	NA	1	0.999884	29.51	35.52	19.12	19.99
Usp42	NA	1	0.999983	15.58	16.59	11.84	12.04
Usp44	1	NA	0.960363	3.25	1.43	2.28	1.55
Usp48	NA	0.970412	NA	60.19	50.21	42.46	51.32
Utp23	NA	1	0.999858	29.99	22.24	22.63	23.32
Vat1l	NA	0.999606	1	16.24	12.43	2.36	1.09
Vcl	NA	1	1	107.15	66.24	46.92	40.01
Vezf1	NA	NA	0.999132	31.16	23.14	22.68	20.2
Vim	0.996431	NA	NA	1006.99	715.15	996.67	912.79
Vldlr	NA	NA	0.999793	1.49	0.73	1.41	0.53
Vnn1	NA	0.999909	NA	12.78	15.78	8.82	19.23
Was	NA	NA	0.968059	1.16	0.98	0.94	0.39
Wdfy2	NA	NA	0.961771	7.27	7.77	5.07	4.78
Whsc1l1	NA	NA	0.993239	23.78	23.79	20.34	19.61
Wif1	1	0.999998	1	2.98	1.05	0.68	0.39
Wipi1	NA	1	1	10.61	12.83	5.14	4.07
Wisp1	0.986393	NA	NA	0.26	0.07	0.63	0.19
Xcr1	0.998973	NA	NA	0.8	0.41	0.58	0.5
Xdh	NA	0.999984	NA	1.28	1.56	0.51	0.95
Xlr5b	NA	0.999986	0.994298	1.26	0.44	0	0.24
Ypel1	NA	1	1	9.19	9	5.04	3.7
Ypel2	NA	0.999223	0.957715	15.83	14.1	3.54	6.43
Zbtb37	NA	0.999918	1	6.83	4.22	2.83	2.44
Zbtb5	NA	NA	0.999999	13.12	13.06	10.3	8.32
Zcchc24	NA	1	1	13.18	17.62	6.66	8.37
Zcwpw1	NA	1	1	5.27	3.25	2.69	1.11
Zdhhc15	NA	0.997874	0.999706	22.58	15.97	9.87	9.94
Zeb2	0.997088	NA	NA	0.97	0.26	4.28	2.41
Zfp101	NA	NA	0.999887	27.52	20.08	18.79	14.1
Zfp185	NA	1	1	15.81	15.92	7.76	7.61
Zfp395	NA	0.999958	NA	17.66	21.27	13.65	13.17
Zfp473	NA	NA	0.997442	8.99	8.52	5.9	4.9
Zfp57	NA	0.998615	0.998743	382.55	274.68	178.85	185.32
Zfp629	0.953249	NA	0.998565	7.77	6.59	7.67	6.08
Zfp661	NA	NA	0.999987	5.8	5.1	4.81	3.4
Zfp711	0.985667	NA	NA	5	1.01	15.47	7.53
Zmynd8	NA	0.9847	NA	49.37	57.47	41.15	44.94
Zscan18	NA	1	1	4.59	4.46	2.19	2.02
Zswim6	1	1	1	10.35	7.52	5.94	3.81
Zw10	NA	1	NA	51.26	45.43	35.87	40.53
