# Supplementary material for: Collaborative rewiring of the pluripotency network by chromatin and signalling modulating pathways
Source: Nat Commun. 2015 Feb 4;6:6188. doi: 10.1038/ncomms7188 (PMC4347202; doi:10.1038/ncomms7188)
Supplement: Supplementary Data 2 — Information on networks constructed using the STRING database set at a confidence level of 0.5 for individual treatments. Sheet 1 contains a list of downregulated or upregulated nodes and their connections with treatment of AA, 2i or both. Sheet 2 lists either AA or 2i nodes that overlapped with the AA+2i upregulated and downregulated networks. For overlapping genes, numbers of connections with each treatment is reported. [file ncomms7188-s3.xlsx]

## Sheet: Nodes
Supplementary Data 2A: Gene nodes and their connections for specific treatments. Related to Figure 4 and 5
AA Upregulated Network				AA Downregulated Network				AA Merged Network				2i Upregulated Network				2i Downregulated Network				2i Merged Network				AA2i Upregulated Network				AA2i Downregulated Network				AA2i Merged Network
Node	Connection	Confidence		Node	Connection	Confidence		Node	Connection	Confidence		Node	Connection	Confidence		Node	Connection	Confidence		Node	Connection	Confidence		Node	Connection	Confidence		Node	Connection	Confidence		Node	Connection	Confidence
1700003M02Rik	Enkur	0.572		Agtr2	Ccl20	0.899		1700003M02Rik	Enkur	0.572		Akr1b3	Akr1b8	0.907		Adm	Adrb2	0.923		9030409G11Rik	Tspan2	0.518		9030409G11Rik	Kit	0.516		Adcy1	Adrb2	0.906		9030409G11Rik	Kit	0.516
1700009P17Rik	1700027A23Rik	0.801		Ccl20	Agtr2	0.899		1700009P17Rik	1700027A23Rik	0.801			Sord	0.975			Calcb	0.949			Tspan7	0.523		Aff1	Tes	0.524			Agtr2	0.899			Tspan2	0.518
1700027A23Rik	1700009P17Rik	0.801		Cdh2	Cdh8	0.904		1700027A23Rik	1700009P17Rik	0.801		Akr1b8	Sord	0.927			Calcrl	0.831		Adam12	Egfr	0.934		Ahr	Cyp1a1	0.98			Ccr6	0.899			Tspan7	0.523
Cdh1	Mdk	0.539		Cdh8	Cdh2	0.904		Agtr2	Ccl20	0.899			Akr1b3	0.907			Edn1	0.931			Igfbp3	0.754			Cyp1b1	0.962			Gngt2	0.8		A4galt	B3galnt1	0.95
Clec4a3	Cybb	0.712		Edn1	Nppb	0.712			Kng2	0.902		Alpl	Epha4	0.865			Epas1	0.91		Adm	Adrb2	0.923			Kit	0.809			Pde3b	0.9		Abca1	Cpt1a	0.601
Cybb	Clec4a3	0.712		Nppb	Edn1	0.712		Ccl20	Kng2	0.899			Gapdh	0.774			Nppb	0.561			Calcb	0.949			Nqo1	0.619			Pde4b	0.919			Rac3	0.899
Dppa2	Dppa5a	0.504							Agtr2	0.899			Msx2	0.52		Adora1	Agtr2	0.903			Calcrl	0.831			Ugt1a7c	0.56		Adrb2	Adcy1	0.906		Acp5	Enpp1	0.899
	Nanog	0.596						Cdh1	Cdh2	0.907			S1pr1	0.826			Ccr6	0.899			Edn1	0.931		Aldh1l1	Amt	0.9		Agtr2	Ccr6	0.899			Tnfsf11	0.52
Dppa4	Dppa5a	0.594							Cdh8	0.903		Axin2	Fzd10	0.642		Adrb2	Calcb	0.899			Epas1	0.91		Aldh1l2	Amt	0.905			Timp3	0.517		Adcy1	Adrb2	0.906
	Nanog	0.66							Frzb	0.519			Lef1	0.826			Adm	0.923			Nppb	0.561		Aldoc	Gapdh	0.921			Adcy1	0.899			Agtr2	0.899
	Tdgf1	0.564							Mdk	0.539			Tcf7	0.716		Agtr2	Ccr6	0.899		Adora1	Agtr2	0.903		Alox15	Ptgs1	0.949		Amotl1	Mpdz	0.526			Ccr6	0.899
	Utf1	0.532							Tgfb2	0.505		Chn2	Rhob	0.92			Timp3	0.517			Ccr6	0.899		Alpl	Cdh1	0.56		Antxr1	Fstl1	0.575			Chrm4	0.901
Dppa5a	Nanog	0.609						Cdh2	Cdh8	0.904		Chrm2	S1pr1	0.899			Adora1	0.903			Chrm2	0.901			Dnahc8	0.661		Areg	Egfr	0.97			Cxcl16	0.899
	Utf1	0.633							Cdh1	0.907		Cp	Slc40a1	0.988		Alox15	Cyp2j9	0.899			S1pr1	0.9			Epha4	0.865			Nrg1	0.56			Cxcl5	0.899
	Zfp42	0.61						Cdh8	Cdh1	0.903		Cyp1a1	Cyp1b1	0.913		Atp1b1	Atp1b2	0.903		Adrb2	Calcb	0.899			Gapdh	0.774		Asap2	Sh3kbp1	0.544			Gng3	0.899
	Dppa2	0.504							Cdh2	0.904		Cyp1b1	Cyp1a1	0.913		Atp1b2	Atp1b1	0.903			Adm	0.923			Mdk	0.538		Atf6	Runx2	0.802			Gngt2	0.8
	Dppa4	0.594						Clec4a3	Cybb	0.712		Epha3	Epha4	0.541		Calcb	Calcrl	0.599		Agtr2	Ccr6	0.899			Msx2	0.52		Bcl2	Bcl2l11	0.999			Kng2	0.905
Enkur	Nme5	0.532						Cybb	Clec4a3	0.712		Epha4	Alpl	0.865			Adm	0.949			Chrm2	0.899			Nanog	0.639			Edn1	0.823			Pde1b	0.9
	1700003M02Rik	0.572						Dppa2	Dppa5a	0.504			Epha3	0.541			Adrb2	0.899			S1pr1	0.899			S1pr1	0.826		Bcl2l11	Egfr	0.61			Pde3a	0.9
Entpd3	Nme5	0.899							Nanog	0.596		Fzd10	Plcb4	0.808		Calcrl	Adm	0.831			Timp3	0.517		Amt	Aldh1l1	0.9			Foxc1	0.803			Pde3b	0.9
	Pde1b	0.899						Dppa4	Dppa5a	0.594			Wnt8a	0.876			Calcb	0.599			Adora1	0.903			Aldh1l2	0.905			Bcl2	0.999			Pde4b	0.919
Gdf3	Nanog	0.585							Nanog	0.66			Axin2	0.642		Ccr6	Adora1	0.899		Aim1	Klhl13	0.62		Aqp3	Dnahc8	0.593		Caprin2	Kpna7	0.507			Polr2d	0.899
Gm10639	Mdk	0.641							Tdgf1	0.564		Gap43	Tagln3	0.501			Agtr2	0.899		Akr1b3	Akr1b8	0.907		Axin2	Cdh1	0.589		Cav1	Cav2	0.802			Prkar1b	0.904
Gpx2	Gsta1	0.915							Utf1	0.532		Gapdh	Il10	0.56		Cldn10	Cldn11	0.848			Sord	0.975			Fzd10	0.642			Egfr	0.89			S1pr1	0.902
	Gstk1	0.905						Dppa5a	Nanog	0.609			Mtap1b	0.873			Cldn9	0.808		Akr1b8	Sord	0.927			Lef1	0.826			Igf1r	0.56		Adrb2	Spp1	0.595
	Gstm6	0.905							Utf1	0.633			Myd88	0.556		Cldn11	Cldn9	0.814			Akr1b3	0.907			Tcf7	0.716			Itgb1	0.8			Adcy1	0.906
	Gstp2	0.907							Zfp42	0.61			Alpl	0.774			Cldn10	0.848		Alox15	Cyp2j9	0.899			Tcf7l1	0.672			Spry1	0.834		Aff1	Ereg	0.529
Gsta1	Gstk1	0.926							Dppa2	0.504		Il10	Myd88	0.56		Cldn9	Cldn10	0.808		Alpl	Egfr	0.56		Bspry	Cdh1	0.51			Tgfbr2	0.558			Hopx	0.56
	Gstm6	0.912							Dppa4	0.594			Gapdh	0.56			Cldn11	0.814			Enpp1	0.862			Cldn7	0.639		Cav2	Itgb1	0.816			Nes	0.52
	Gstp2	0.904						Edn1	Kng2	0.922		Kcnma1	Kcns3	0.54		Cml2	Otc	0.562			Epha4	0.865			Epcam	0.611			Cav1	0.802			Tes	0.524
	Mdk	0.641							Nppb	0.712			Pdzd4	0.503		Cyp2j9	Alox15	0.899			Gapdh	0.774			Ildr1	0.639		Ccng2	Cdk6	0.512		Agtr2	Ccr6	0.899
	Gpx2	0.915						Enkur	Nme5	0.532		Kcns3	Prkar1b	0.899		D14Ertd668e	Gbp4	0.542			Msx2	0.52		Cbr2	Gprc5a	0.506		Ccr6	Adcy1	0.899			Chrm4	0.899
Gstk1	Gstm6	0.938							1700003M02Rik	0.572			Kcnma1	0.54			Oas2	0.693			Runx2	0.77		Cdh1	Cldn4	0.641			Agtr2	0.899			Cxcl16	0.899
	Gstp2	0.899						Entpd3	Nme5	0.899		Lef1	Sp5	0.576			Rsad2	0.573			S1pr1	0.826			Cldn7	0.949		Cd34	Cd44	0.776			Cxcl5	0.899
	Gpx2	0.905							Pde1b	0.899			Axin2	0.826			Samd9l	0.511		Arhgap31	Rhob	0.902			Dnahc8	0.52			Nes	0.56			Kng2	0.902
	Gsta1	0.926						Frzb	Cdh1	0.519		Msx2	Alpl	0.52		Dtna	Krt19	0.72		Atp1b1	Atp1b2	0.903			Dsp	0.564		Cd44	Cd80	0.639			S1pr1	0.899
Gstm6	Gstp2	0.907						Gdf3	Nanog	0.585		Mtap1b	Gapdh	0.873			Sgcd	0.926		Atp1b2	Atp1b1	0.903			Epcam	0.751			Egfr	0.932			Timp3	0.517
	Gpx2	0.905						Ghr	Serpina3m	0.521		Myd88	Gapdh	0.556		Dusp4	Egr1	0.822		Axin2	Fzd10	0.642			Gapdh	0.663			F2rl1	0.806			Adcy1	0.899
	Gsta1	0.912						Gm10639	Mdk	0.641			Il10	0.56		Dusp6	Spry4	0.507			Lef1	0.826			Grb7	0.607			Hbegf	0.506		Ahr	Cyp1a1	0.98
	Gstk1	0.938							Tyr	0.641		Nme6	Polr2d	0.907		Edn1	Egfr	0.743			Synj2	0.54			Klf8	0.838			Itgb1	0.609			Cyp1b1	0.962
Gstp2	Gpx2	0.907						Gpx2	Gsta1	0.915		Pdzd4	Kcnma1	0.503			Epas1	0.51			Tcf7	0.716			Krt18	0.633			Lama3	0.8			Kit	0.809
	Gsta1	0.904							Gstk1	0.905		Pip5k1b	Plcb4	0.911			F2rl1	0.904			Wif1	0.56			Mboat1	0.907			Lamc2	0.836			Ltbp1	0.807
	Gstk1	0.899							Gstm6	0.905			Plcg2	0.909			Gata1	0.605		Calcb	Calcrl	0.599			Mdk	0.539			Ly6c1	0.7			Nqo1	0.619
	Gstm6	0.907							Gstp2	0.907			Plch1	0.917			Mme	0.518			Adm	0.949			Rac3	0.876			Oas1h	0.899			Ugt1a7c	0.56
Mdk	Cdh1	0.539						Gsta1	Gstk1	0.926		Plcb4	Plcg2	0.904			Nos2	0.554			Adrb2	0.899			Tbx3	0.838			Oas2	0.899		Aldh1l1	Amt	0.9
	Gm10639	0.641							Gstm6	0.912			Fzd10	0.808			Nppb	0.712		Calcrl	Adm	0.831			Alpl	0.56			Cd34	0.776		Aldh1l2	Amt	0.905
	Gsta1	0.641							Gstp2	0.904			Pip5k1b	0.911			Tac2	0.901			Calcb	0.599			Axin2	0.589		Cd80	Tnfsf9	0.69		Aldoc	Gapdh	0.921
Nanog	Tdgf1	0.668							Mdk	0.641		Plcg2	Tec	0.901			Adm	0.931		Ccdc46	Ctxn3	0.641			Bspry	0.51			Cd44	0.639		Alox15	Cyp2j11-ps	0.899
	Utf1	0.751							Tyr	0.639			Pip5k1b	0.909		Efemp1	Timp3	0.918		Ccr6	Chrm2	0.899		Chdh	Mboat1	0.8		Cdh4	Cdh8	0.906			Cyp2j9	0.899
	Zfp42	0.735							Gpx2	0.915			Plcb4	0.904		Egfr	Egr1	0.572			Il10	0.87		Chn2	Rac3	0.935		Cdh8	Cdh4	0.906			Ptgs1	0.949
	Dppa2	0.596						Gstk1	Gstm6	0.938		Plch1	Pip5k1b	0.917			Fgf4	0.855			S1pr1	0.903			Rhob	0.92		Cdk6	Ccng2	0.512		Alpl	Cd34	0.641
	Dppa4	0.66							Gstp2	0.899		Polr2d	Nme6	0.907			Igfbp3	0.614			Adora1	0.899		Chrm4	Cxcl16	0.899		Cldn10	Mpdz	0.804			Cd44	0.569
	Dppa5a	0.609							Gpx2	0.905		Prkar1b	Kcns3	0.899			Nrg1	0.974			Agtr2	0.899			Cxcl5	0.899		Dtna	Sgcd	0.926			Cdh1	0.56
	Gdf3	0.585							Gsta1	0.926		Rhob	Srgap3	0.904			Scara5	0.688		Cdh5	Mmrn2	0.578			Gng3	0.8		Dusp4	Mapk12	0.838			Dnahc8	0.661
Nme5	Enkur	0.532						Gstm6	Gstp2	0.907			Chn2	0.92			Socs2	0.836			Tgfbr2	0.634			Kng2	0.903		Dusp6	Mapk12	0.813			Egfr	0.56
	Entpd3	0.899							Gpx2	0.905		Rpl12	Rpl34	0.795			Spry1	0.939		Cdhr1	Prom1	0.898			S1pr1	0.899			Spry4	0.507			Enpp1	0.862
Pde1b	Entpd3	0.899							Gsta1	0.912			Rps12	0.621			Edn1	0.743		Chn2	Rhob	0.92		Cldn23	Cldn4	0.827		Edn1	Egfr	0.743			Epha4	0.865
Tdgf1	Utf1	0.574							Gstk1	0.938		Rpl34	Rpl12	0.795		Egr1	Mndal	0.801		Chrm2	S1pr1	0.899			Cldn7	0.832			Epas1	0.51			Gapdh	0.774
	Zfp42	0.52						Gstp2	Gpx2	0.907		Rps12	Rpl12	0.621			Dusp4	0.822			Adora1	0.901		Cldn4	Cldn7	0.874			F2rl1	0.904			Mdk	0.538
	Dppa4	0.564							Gsta1	0.904		S1pr1	Alpl	0.826			Egfr	0.572			Agtr2	0.899			Cdh1	0.641			Gata1	0.605			Msx2	0.52
	Nanog	0.668							Gstk1	0.899			Chrm2	0.899		Epas1	Adm	0.91			Ccr6	0.899			Cldn23	0.827			Hbegf	0.852			Nanog	0.639
Utf1	Zfp42	0.632							Gstm6	0.907		Slc40a1	Cp	0.988			Edn1	0.51		Cldn10	Cldn11	0.848		Cldn7	Elf3	0.871			Lpar4	0.899			Runx2	0.77
	Dppa4	0.532						Kng2	Tgfb2	0.899		Sord	Akr1b3	0.975		F2rl1	Tac2	0.899			Cldn9	0.808			Epcam	0.975			Mme	0.518			S1pr1	0.826
	Dppa5a	0.633							Agtr2	0.902			Akr1b8	0.927			Edn1	0.904		Cldn11	Cldn9	0.814			Ildr1	0.532			Nppb	0.712			Tnfsf11	0.52
	Nanog	0.751							Ccl20	0.899		Sp5	Lef1	0.576		Fgf4	Egfr	0.855			Cldn10	0.848			Marveld3	0.509			Tac2	0.901		Amotl1	Mpdz	0.526
	Tdgf1	0.574							Edn1	0.922		Srgap3	Rhob	0.904		Gata1	Edn1	0.605		Cldn9	Cldn10	0.808			Bspry	0.639			Bcl2	0.823		Amt	Aldh1l1	0.9
Zfp42	Dppa5a	0.61						Mdk	Ptprz1	0.516		Tagln3	Gap43	0.501		Gbp4	Mndal	0.65			Cldn11	0.814			Cdh1	0.949		Egfr	Ereg	0.976			Aldh1l2	0.905
	Nanog	0.735							Tyr	0.73		Tcf7	Tle3	0.666			Rsad2	0.711		Cml2	Cyp1a1	0.635			Cldn23	0.832			Ghr	0.52		Antxr1	Fstl1	0.575
	Tdgf1	0.52							Cdh1	0.539			Axin2	0.716			Samd9l	0.541			Otc	0.562			Cldn4	0.874			Hbegf	0.992		Aqp3	Dnahc8	0.593
	Utf1	0.632							Gm10639	0.641		Tec	Plcg2	0.901			D14Ertd668e	0.542		Cp	Serpina3n	0.611		Clta	Myb	0.584			Igf1r	0.698		Areg	Atf3	0.847
									Gsta1	0.641		Tle3	Tcf7	0.666		Igfbp3	Klk1	0.925			Slc40a1	0.988		Coro1b	Ptprcap	0.563			Igfbp3	0.614			Egfr	0.97
								Nanog	Tdgf1	0.668		Wnt8a	Fzd10	0.876			Klk1b22	0.907		Crabp2	Mycn	0.842		Cpt1a	Rac3	0.902			Itga6	0.583			Nrg1	0.56
									Utf1	0.751							Klk1b24	0.908		Ctxn3	Ccdc46	0.641			Rbp1	0.589			Itgb1	0.582		Arhgap31	Rac3	0.93
									Zfp42	0.735							Klk1b3	0.907		Cyp1a1	Cyp1b1	0.913		Cxcl16	Cxcl5	0.943			Nrg1	0.974			Rhob	0.902
									Dppa2	0.596							Egfr	0.614			Cyp4b1	0.933			Kng2	0.899			Scara5	0.688		Asap2	Sh3kbp1	0.544
									Dppa4	0.66						Kdsr	Lass4	0.934			Nppb	0.503			S1pr1	0.9			Sh3kbp1	0.987		Aspa	Ass1	0.899
									Dppa5a	0.609						Klk1	Igfbp3	0.925			Otc	0.591			Tlr2	0.556			Spry1	0.939		Ass1	Otc	0.978
									Gdf3	0.585						Klk1b22	Igfbp3	0.907			Cml2	0.635			Chrm4	0.899			Areg	0.97			Aspa	0.899
								Nme5	Enkur	0.532						Klk1b24	Igfbp3	0.908		Cyp1b1	Cyp4b1	0.93		Cxcl5	Kng2	0.899			Bcl2l11	0.61		Atf3	Atf6	0.52
									Entpd3	0.899						Klk1b3	Igfbp3	0.907			Cyp1a1	0.913			S1pr1	0.9			Cav1	0.89			Epas1	0.838
								Nppb	Edn1	0.712						Krt13	Krtdap	0.52		Cyp2j9	Ephx2	0.939			Chrm4	0.899			Cd44	0.932			Maff	0.572
								Pde1b	Entpd3	0.899						Krt19	Sgcd	0.72			Alox15	0.899			Cxcl16	0.943			Edn1	0.743			Areg	0.847
								Ptprz1	Mdk	0.516							Dtna	0.72		Cyp4b1	Cyp1a1	0.933		Cyp1a1	Cyp1b1	0.913		Elk4	Mapk12	0.805		Atf6	Runx2	0.802
								Serpina3m	Ghr	0.521						Krtdap	Krt13	0.52			Cyp1b1	0.93			Gstk1	0.904		Enpp1	Nnt	0.899			Atf3	0.52
								Tdgf1	Utf1	0.574						Lama3	Lamc2	0.959		D14Ertd668e	Gbp4	0.542			Gstp1	0.959		Epas1	Edn1	0.51		Axin2	Cdh1	0.589
									Zfp42	0.52						Lamc2	Nid1	0.672			Oas2	0.693			Gstp2	0.91		Ereg	Hbegf	0.909			Fzd10	0.642
									Dppa4	0.564							Lama3	0.959			Rsad2	0.573			Ido2	0.915			Hopx	0.521			Lef1	0.826
									Nanog	0.668						Lass4	Kdsr	0.934			Samd9l	0.511			Nqo1	0.733			Nrg1	0.911			Synj2	0.54
								Tgfb2	Cdh1	0.505						Mgat3	Mgat4a	0.935		Dpp6	Kcnma1	0.769			Rac3	0.901			Egfr	0.976			Tcf7	0.716
									Kng2	0.899						Mgat4a	Mgat3	0.935			Kcns3	0.54			Ugt1a7c	0.959		F2rl1	Lpar4	0.899			Tcf7l1	0.672
								Tyr	Gm10639	0.641						Mme	Edn1	0.518		Dtna	Krt19	0.72			Ahr	0.98			Tac2	0.899			Wif1	0.56
									Gsta1	0.639						Mndal	Oas2	0.59			Sgcd	0.926		Cyp1b1	Gstk1	0.902			Cd44	0.806		B3galnt1	A4galt	0.95
									Mdk	0.73							Runx2	0.836		Dusp4	Egr1	0.822			Gstp1	0.94			Edn1	0.904		B4galt4	Fut2	0.899
								Utf1	Zfp42	0.632							Egr1	0.801		Dusp6	Spry4	0.507			Gstp2	0.899		F5	Tgfb2	0.899		Bak1	Bcl2	0.935
									Dppa4	0.532							Gbp4	0.65		Ece2	Edn1	0.725			Ido2	0.899		Foxc1	Bcl2l11	0.803			Bcl2l11	0.696
									Dppa5a	0.633						Nid1	Lamc2	0.672		Edn1	Egfr	0.743			Nqo1	0.563		Frzb	Wif1	0.708		Bcl2	Bcl2l11	0.999
									Nanog	0.751						Nos2	Otc	0.9			Epas1	0.51			Ugt1a7c	0.94		Fstl1	Nid1	0.698			Edn1	0.823
									Tdgf1	0.574							Edn1	0.554			F2rl1	0.904			Ahr	0.962			Antxr1	0.575			Gapdh	0.538
								Zfp42	Dppa5a	0.61						Nppb	Adm	0.561			Gapdh	0.646			Cyp1a1	0.913		Gata1	Edn1	0.605			Myb	0.689
									Nanog	0.735							Edn1	0.712			Gata1	0.605		Dnahc8	Gapdh	0.641		Gbp4	Herc6	0.545			Nlrp1a	0.932
									Tdgf1	0.52						Nrg1	Egfr	0.974			Mme	0.518			Alpl	0.661			Samd9l	0.541			Bak1	0.935
									Utf1	0.632						Nrp2	Sema3e	0.56			Nos2	0.554			Aqp3	0.593		Ghr	Igf1r	0.601		Bcl2l11	Egfr	0.61
																Oas1h	Oas2	0.906			Nppb	0.712			Cdh1	0.52			Igfbp3	0.619			Foxc1	0.803
																Oas2	Rsad2	0.692			Plcb4	0.93		Dppa2	Dppa3	0.523			Egfr	0.52			Gapdh	0.52
																	D14Ertd668e	0.693			Tac2	0.901			Dppa5a	0.504		Gngt2	Adcy1	0.8			Mdk	0.569
																	Mndal	0.59			Adm	0.931			Nanog	0.596		Gpc4	Hpse	0.906			Myb	0.821
																	Oas1h	0.906			Ece2	0.725		Dppa3	Dppa5a	0.599			Hs3st3a1	0.906			Bak1	0.696
																Osmr	Socs2	0.824		Efemp1	Timp3	0.918			Nanog	0.599		Gpm6b	Tspan7	0.639			Bcl2	0.999
																Otc	Cml2	0.562		Egfr	Egr1	0.572			Zfp42	0.52		Gria3	Slc17a6	0.583		Bri3	Spry1	0.53
																	Nos2	0.9			Fgf4	0.855			Dppa2	0.523		Hbegf	Nrg1	0.948		Bspry	Cdh1	0.51
																Rsad2	Samd9l	0.582			Gapdh	0.72		Dppa4	Dppa5a	0.594			Cd44	0.506			Cldn7	0.639
																	D14Ertd668e	0.573			Igfbp3	0.614			Nanog	0.66			Edn1	0.852			Epcam	0.611
																	Gbp4	0.711			Nrg1	0.974			Utf1	0.532			Egfr	0.992			Ildr1	0.639
																	Oas2	0.692			Plcg2	0.943		Dppa5a	Nanog	0.609			Ereg	0.909		Btla	Cd80	0.589
																Runx2	Mndal	0.836			Rhob	0.867			Utf1	0.633		Herc6	Oas2	0.546		Caprin2	Kpna7	0.507
																Samd9l	D14Ertd668e	0.511			Scara5	0.688			Zfp42	0.61			Samd9l	0.513		Cav1	Cav2	0.802
																	Gbp4	0.541			Sh3gl3	0.867			Dppa2	0.504			Gbp4	0.545			Egfr	0.89
																	Rsad2	0.582			Socs2	0.836			Dppa3	0.599		Hopx	Nes	0.52			Igf1r	0.56
																Scara5	Egfr	0.688			Spry1	0.939			Dppa4	0.594			Ereg	0.521			Itgb1	0.8
																Sema3e	Nrp2	0.56			Adam12	0.934		Dsg2	Dsp	0.676		Hpse	Gpc4	0.906			Ptgs1	0.521
																Sgcd	Dtna	0.926			Alpl	0.56		Dsp	Cdh1	0.564		Hs3st3a1	Gpc4	0.906			Spry1	0.834
																	Krt19	0.72			Edn1	0.743			Dsg2	0.676		Igf1r	Igfbp3	0.739			Tgfbr2	0.558
																Socs2	Egfr	0.836		Egr1	Mndal	0.801		Dusp27	Gm7325	0.52			Itgb1	0.555		Cav2	Itgb1	0.816
																	Osmr	0.824			Dusp4	0.822		Elf3	Cldn7	0.871			Sh3kbp1	0.8			Cav1	0.802
																Spry1	Egfr	0.939			Egfr	0.572		Elmo3	Rac3	0.537			Cav1	0.56		Cbr2	Gprc5a	0.506
																Spry4	Dusp6	0.507		En2	Fgf4	0.507		Epcam	Krt18	0.711			Egfr	0.698		Ccdc46	Ctxn3	0.641
																Tac2	Edn1	0.901		Enpp1	Alpl	0.862			Bspry	0.611			Ghr	0.601		Ccng2	Cdk6	0.512
																	F2rl1	0.899		Epas1	Gapdh	0.853			Cdh1	0.751		Igfbp3	Klk1	0.925		Ccr6	Chrm4	0.899
																Timp3	Agtr2	0.517			Adm	0.91			Cldn7	0.975			Egfr	0.614			Cxcl16	0.941
																	Efemp1	0.918			Edn1	0.51		Epha4	Mdk	0.912			Ghr	0.619			Cxcl5	0.94
																Tspan2	Tspan7	0.574		Epha3	Epha4	0.541			Alpl	0.865			Igf1r	0.739			Kng2	0.899
																Tspan7	Tspan2	0.574		Epha4	Alpl	0.865		Esrrb	Nanog	0.95		Itga6	Itgb1	0.991			Ptprcap	0.613
																					Epha3	0.541			Nr2c2ap	0.903			Lama3	0.9			S1pr1	0.903
																				Ephx2	Cyp2j9	0.939			Tbx3	0.704			Lamc2	0.966			Adcy1	0.899
																				F2rl1	Plcb4	0.9			Tcfcp2l1	0.79			Nid1	0.509			Agtr2	0.899
																					Tac2	0.899			Utf1	0.521			Egfr	0.583		Cd34	Cd44	0.776
																					Edn1	0.904			Zfp42	0.72		Itgb1	Lama3	0.872			Gapdh	0.619
																				Fam65b	Parm1	0.52		Fzd10	Plcb4	0.808			Lamc2	0.949			Gata2	0.641
																				Fgf4	Lef1	0.583			Wnt5b	0.919			Nid1	0.612			Kit	0.56
																					Msx2	0.605			Wnt8a	0.876			Prkcb	0.867			Myb	0.932
																					Egfr	0.855			Axin2	0.642			Vcl	0.717			Nanog	0.52
																					En2	0.507		Gap43	Tagln3	0.501			Cav1	0.8			Nes	0.56
																				Fzd10	Plcb4	0.808		Gapdh	Hmox1	0.591			Cav2	0.816			Prom1	0.829
																					Wif1	0.647			Mdk	0.669			Cd44	0.609			Alpl	0.641
																					Wnt8a	0.876			Nanog	0.615			Egfr	0.582		Cd44	Cd80	0.639
																					Axin2	0.642			Tlr2	0.597			Igf1r	0.555			Cdh1	0.71
																				Gap43	Tagln3	0.501			Aldoc	0.921			Itga6	0.991			Col4a5	0.807
																				Gapdh	Il10	0.56			Alpl	0.774		Klk1	Igfbp3	0.925			Egfr	0.932
																					Mtap1b	0.873			Cdh1	0.663		Kpna7	Caprin2	0.507			Epcam	0.588
																					Myd88	0.556			Dnahc8	0.641		Krt13	Krtdap	0.52			F2rl1	0.806
																					Nos2	0.56		Gata2	Lmo1	0.533		Krtdap	Krt13	0.52			Gapdh	0.595
																					Nppb	0.56			Myb	0.755		Lama3	Lamc2	0.959			Hbegf	0.506
																					Runx2	0.56		Gdf3	Nanog	0.585			Cd44	0.8			Itgb1	0.609
																					Vcl	0.52		Gm7325	Dusp27	0.52			Itga6	0.9			Lama3	0.8
																					Alpl	0.774		Gm9104	Rps5	0.555			Itgb1	0.872			Lamc2	0.836
																					Edn1	0.646		Gng3	Plcb4	0.8		Lamc2	Nid1	0.672			Ly6c1	0.7
																					Egfr	0.72			Tagln3	0.671			Cd44	0.836			Oas1h	0.899
																					Epas1	0.853			Chrm4	0.8			Itga6	0.966			Oas2	0.899
																				Gata1	Edn1	0.605		Gpr4	Kng2	0.899			Itgb1	0.949			Prom1	0.77
																				Gbp4	Mndal	0.65			Ntsr2	0.899			Lama3	0.959			Spp1	0.917
																					Rsad2	0.711			Plcb4	0.899		Lpar4	Tac2	0.899			Tlr2	0.885
																					Samd9l	0.541		Gprc5a	Cbr2	0.506			Edn1	0.899			Alpl	0.569
																					D14Ertd668e	0.542		Gpx2	Gstk1	0.905			F2rl1	0.899			Cd34	0.776
																				Igfbp3	Klk1	0.925			Gstp1	0.925		Ltbp1	Tgfb2	0.849		Cd80	Tnfsf9	0.69
																					Klk1b22	0.907			Gstp2	0.907		Ly6c1	Cd44	0.7			Btla	0.589
																					Klk1b24	0.908		Grb7	Kit	0.967		Mapk12	Sh3bp5	0.501			Cd44	0.639
																					Klk1b3	0.907			Cdh1	0.607			Dusp4	0.838		Cdh1	Cdh4	0.904
																					Adam12	0.754		Gstk1	Gstp1	0.935			Dusp6	0.813			Cdh8	0.903
																					Egfr	0.614			Gstp2	0.899			Elk4	0.805			Cldn4	0.641
																				Il10	Myd88	0.56			Cyp1a1	0.904		Mgat3	Mgat4a	0.935			Cldn7	0.949
																					Nos2	0.91			Cyp1b1	0.902		Mgat4a	Mgat3	0.935			Dnahc8	0.52
																					Pde4b	0.838			Gpx2	0.905		Mme	Edn1	0.518			Dsp	0.564
																					Ccr6	0.87		Gstp1	Gstp2	0.902		Mpdz	Prkcb	0.515			Egfr	0.962
																					Gapdh	0.56			Nqo1	0.569			Amotl1	0.526			Epcam	0.751
																				Kcnma1	Kcns3	0.54			Cyp1a1	0.959			Cldn10	0.804			Frzb	0.519
																					Pdzd4	0.503			Cyp1b1	0.94		Neo1	Ntn4	0.707			Gapdh	0.663
																					Dpp6	0.769			Gpx2	0.925		Nes	Tgfbr2	0.671			Grb7	0.607
																				Kcns3	Prkar1b	0.899			Gstk1	0.935			Cd34	0.56			Hbegf	0.539
																					Dpp6	0.54		Gstp2	Cyp1a1	0.91			Hopx	0.52			Igf1r	0.902
																					Kcnma1	0.54			Cyp1b1	0.899		Nid1	Fstl1	0.698			Iqgap2	0.549
																				Kdsr	Lass4	0.934			Gpx2	0.907			Itga6	0.509			Itgb1	0.526
																				Klhl13	Aim1	0.62			Gstk1	0.899			Itgb1	0.612			Klf8	0.838
																				Klk1	Igfbp3	0.925			Gstp1	0.902			Lamc2	0.672			Krt18	0.633
																				Klk1b22	Igfbp3	0.907		Hmox1	Nqo1	0.772		Nnt	Enpp1	0.899			Mboat1	0.907
																				Klk1b24	Igfbp3	0.908			Gapdh	0.591		Nppb	Edn1	0.712			Mdk	0.539
																				Klk1b3	Igfbp3	0.907		Ido2	Cyp1a1	0.915		Nrg1	Tbx20	0.812			Mgat3	0.558
																				Krt13	Krtdap	0.52			Cyp1b1	0.899			Areg	0.56			Nrp2	0.825
																				Krt19	Sgcd	0.72		Ildr1	Bspry	0.639			Egfr	0.974			Rac3	0.876
																					Dtna	0.72			Cldn7	0.532			Ereg	0.911			S100a4	0.897
																				Krtdap	Krt13	0.52		Kcns3	Prkar1b	0.899			Hbegf	0.948			Tbx3	0.838
																				Lama3	Lamc2	0.959		Kit	Myb	0.59		Nrp2	Sema3e	0.56			Tgfb2	0.505
																				Lamc2	Nid1	0.672			Sh3gl3	0.8		Ntn4	Neo1	0.707			Tgfbr2	0.865
																					Lama3	0.959			9030409G11Rik	0.516		Oas1h	Oas2	0.906			Vcl	0.971
																				Lass4	Kdsr	0.934			Ahr	0.809			Cd44	0.899			Alpl	0.56
																				Lef1	Runx2	0.6			Grb7	0.967			Cd44	0.899			Axin2	0.589
																					Sp5	0.576		Klf2	S1pr1	0.861			Herc6	0.546			Bspry	0.51
																					Axin2	0.826		Klf8	Cdh1	0.838			Oas1h	0.906			Cd44	0.71
																					Fgf4	0.583		Kng2	Ntsr2	0.899		Pde3b	Adcy1	0.9		Cdh4	Cdh8	0.906
																				Mgat3	Mgat4a	0.935			Plcb4	0.899		Pde4b	Adcy1	0.919			Cdh1	0.904
																				Mgat4a	Mgat3	0.935			S1pr1	0.901		Prkcb	Itgb1	0.867		Cdh8	Cdh1	0.903
																				Mme	Edn1	0.518			Chrm4	0.903			Mpdz	0.515			Cdh4	0.906
																				Mmrn2	Cdh5	0.578			Cxcl16	0.899		Runx2	Tnfsf11	0.609		Cdk6	Cib1	0.708
																				Mndal	Oas2	0.59			Cxcl5	0.899			Atf6	0.802			Myb	0.745
																					Runx2	0.836			Gpr4	0.899		Samd9l	Gbp4	0.541			Ccng2	0.512
																					Sox6	0.8		Krt18	Cdh1	0.633			Herc6	0.513		Chdh	Mboat1	0.8
																					Egr1	0.801			Epcam	0.711		Scara5	Susd4	0.629		Chn2	Rac3	0.935
																					Gbp4	0.65		Lef1	Myb	0.677			Egfr	0.688			Rhob	0.92
																				Msx2	Runx2	0.976			Sp5	0.576		Sema3e	Nrp2	0.56		Chrm4	Cxcl16	0.899
																					Alpl	0.52			Axin2	0.826		Sgcd	Dtna	0.926			Cxcl5	0.899
																					Fgf4	0.605		Lefty1	Nanog	0.716		Sh3bp5	Mapk12	0.501			Gng3	0.8
																				Mtap1b	Gapdh	0.873		Lgals1	Nanog	0.809		Sh3kbp1	Spry1	0.922			Gngt2	0.8
																				Mycn	Crabp2	0.842		Lmo1	Tlx1	0.615			Asap2	0.544			Kng2	0.903
																				Myd88	Nos2	0.978			Gata2	0.533			Egfr	0.987			S1pr1	0.899
																					Gapdh	0.556		Marveld3	Cldn7	0.509			Igf1r	0.8			Adcy1	0.901
																					Il10	0.56		Mboat1	Ppap2b	0.9		Slc17a6	Gria3	0.583			Agtr2	0.899
																				Nid1	Lamc2	0.672			Cdh1	0.907		Spry1	Cav1	0.834			Ccr6	0.899
																				Nme6	Polr2d	0.907			Chdh	0.8			Egfr	0.939		Cib1	Cdk6	0.708
																				Nos2	Otc	0.9		Mdk	Alpl	0.538			Sh3kbp1	0.922		Cldn10	Cldn23	0.812
																					Edn1	0.554			Cdh1	0.539		Spry4	Dusp6	0.507			Cldn4	0.812
																					Gapdh	0.56			Epha4	0.912		Susd4	Scara5	0.629			Cldn7	0.818
																					Il10	0.91			Gapdh	0.669		Tac2	Edn1	0.901			Mpdz	0.804
																					Myd88	0.978		Msx2	Tbx3	0.88			F2rl1	0.899		Cldn23	Cldn4	0.827
																				Nppb	Adm	0.561			Alpl	0.52			Lpar4	0.899			Cldn7	0.832
																					Cyp1a1	0.503		Myb	Rhox9	0.524		Tbx20	Nrg1	0.812			Mpdz	0.82
																					Edn1	0.712			Clta	0.584		Tgfb2	Tgfbr2	0.994			Cldn10	0.812
																					Gapdh	0.56			Gata2	0.755			F5	0.899		Cldn4	Cldn7	0.874
																				Nrg1	Egfr	0.974			Kit	0.59			Ltbp1	0.849			Mpdz	0.957
																				Nrp2	Sema3e	0.56			Lef1	0.677		Tgfbr2	Cav1	0.558			Cdh1	0.641
																				Oas1h	Oas2	0.906		Nanog	Prom1	0.641			Nes	0.671			Cldn10	0.812
																				Oas2	Rsad2	0.692			Tbx3	0.708			Tgfb2	0.994			Cldn23	0.827
																					D14Ertd668e	0.693			Tcfcp2l1	0.66		Timp3	Agtr2	0.517		Cldn7	Elf3	0.871
																					Mndal	0.59			Utf1	0.751		Tnfsf11	Runx2	0.609			Epcam	0.975
																					Oas1h	0.906			Zfp42	0.735		Tnfsf9	Cd80	0.69			Ildr1	0.532
																				Osmr	Socs2	0.824			Alpl	0.639		Tspan2	Tspan7	0.574			Marveld3	0.509
																				Otc	Cml2	0.562			Dppa2	0.596		Tspan7	Gpm6b	0.639			Mpdz	0.82
																					Cyp1a1	0.591			Dppa3	0.599			Tspan2	0.574			Bspry	0.639
																					Nos2	0.9			Dppa4	0.66		Vcl	Itgb1	0.717			Cdh1	0.949
																				Parm1	Fam65b	0.52			Dppa5a	0.609		Wif1	Frzb	0.708			Cldn10	0.818
																				Pde4b	Il10	0.838			Esrrb	0.95							Cldn23	0.832
																				Pdzd4	Kcnma1	0.503			Gapdh	0.615							Cldn4	0.874
																				Pip5k1b	Plcb4	0.911			Gdf3	0.585						Clta	Egfr	0.91
																					Plcg2	0.909			Lefty1	0.716							Myb	0.584
																					Plch1	0.917			Lgals1	0.809							Sh3kbp1	0.899
																					Synj2	0.911		Ndufa4l2	Ndufv3	0.899						Cnp	Nes	0.641
																					Vcl	0.805			Ndufa4l2	0.899						Col4a5	Itga6	0.817
																				Plcb4	Plcg2	0.904		Nlrp1a	Pycard	0.849							Itgb1	0.887
																					Synj2	0.899		Nqo1	Ahr	0.619							Cd44	0.807
																					Tac2	0.899			Cyp1a1	0.733						Coro1b	Ptprcap	0.563
																					Edn1	0.93			Cyp1b1	0.563						Cpt1a	Mttp	0.569
																					F2rl1	0.9			Gstp1	0.569							Rac3	0.902
																					Fzd10	0.808			Hmox1	0.772							Rbp1	0.589
																					Pip5k1b	0.911		Nr2c2ap	Esrrb	0.903							Abca1	0.601
																				Plcg2	Synj2	0.899		Ntsr2	Plcb4	0.899						Crabp2	Mycn	0.842
																					Tec	0.901			Gpr4	0.899						Crisp1	Oaz3	0.554
																					Egfr	0.943			Kng2	0.899							Slc38a5	0.675
																					Pip5k1b	0.909		Plcb4	Plcg2	0.904						Ctxn3	Ccdc46	0.641
																					Plcb4	0.904			Fzd10	0.808						Cxcl16	Cxcl5	0.943
																				Plch1	Pip5k1b	0.917			Gng3	0.8							Kng2	0.899
																				Polr2d	Nme6	0.907			Gpr4	0.899							S1pr1	0.9
																				Prkar1b	Kcns3	0.899			Kng2	0.899							Tlr2	0.556
																				Prom1	Cdhr1	0.898			Ntsr2	0.899							Adcy1	0.899
																				Rasgef1a	Tspan7	0.52		Plcg2	Plcb4	0.904							Agtr2	0.899
																				Rhob	Srgap3	0.904		Polr2d	Tcea3	0.543							Ccr6	0.941
																					Arhgap31	0.902		Ppap2b	Mboat1	0.9							Chrm4	0.899
																					Chn2	0.92		Prkar1b	Kcns3	0.899						Cxcl5	Kng2	0.899
																					Egfr	0.867		Prom1	Nanog	0.641							S1pr1	0.9
																				Rnd2	Sema3e	0.573		Ptgds	Ptgs1	0.942							Adcy1	0.899
																				Rpl12	Rpl34	0.795		Ptgs1	Alox15	0.949							Agtr2	0.899
																					Rps12	0.621			Ptgds	0.942							Ccr6	0.94
																				Rpl34	Rpl12	0.795		Ptprcap	Coro1b	0.563							Chrm4	0.899
																				Rps12	Rpl12	0.621		Pycard	Nlrp1a	0.849							Cxcl16	0.943
																				Rsad2	Samd9l	0.582		Rab11fip4	Rab25	0.547						Cxx1b	Tspan7	0.603
																					D14Ertd668e	0.573		Rab25	Rab11fip4	0.547						Cyp1a1	Cyp1b1	0.913
																					Gbp4	0.711		Rac3	Rhob	0.903							Cyp4b1	0.933
																					Oas2	0.692			S1pr1	0.54							Gstk1	0.904
																				Runx2	Sox6	0.56			Srgap3	0.907							Gstp1	0.959
																					Alpl	0.77			Ugt1a7c	0.899							Gstp2	0.91
																					Gapdh	0.56			Cdh1	0.876							Ido2	0.915
																					Lef1	0.6			Chn2	0.935							Nppb	0.503
																					Mndal	0.836			Cpt1a	0.902							Nqo1	0.733
																					Msx2	0.976			Cyp1a1	0.901							Otc	0.591
																				S1pr1	Adora1	0.9			Elmo3	0.537							Rac3	0.901
																					Agtr2	0.899		Rbp1	Cpt1a	0.589							Ugt1a7c	0.959
																					Alpl	0.826		Renbp	Uap1l1	0.613							Ahr	0.98
																					Ccr6	0.903		Rhob	Srgap3	0.904						Cyp1b1	Cyp4b1	0.93
																					Chrm2	0.899			Chn2	0.92							Gstk1	0.902
																				Samd9l	D14Ertd668e	0.511			Rac3	0.903							Gstp1	0.94
																					Gbp4	0.541		Rhox9	Myb	0.524							Gstp2	0.899
																					Rsad2	0.582		Rpl34	Rps5	0.849							Ido2	0.899
																				Scara5	Egfr	0.688		Rps12	Rps5	0.644							Nqo1	0.563
																				Sema3e	Nrp2	0.56		Rps5	Gm9104	0.555							Ugt1a7c	0.94
																					Rnd2	0.573			Rpl34	0.849							Ahr	0.962
																				Serpina3n	Cp	0.611		Rps5	Rps12	0.644							Cyp1a1	0.913
																				Sgcd	Dtna	0.926		S1pr1	Alpl	0.826						Cyp2j11-ps	Ephx2	0.899
																					Krt19	0.72			Chrm4	0.899							Gpx2	0.899
																				Sh3gl3	Egfr	0.867			Cxcl16	0.9							Ptgs1	0.906
																				Slc40a1	Cp	0.988			Cxcl5	0.9							Alox15	0.899
																				Socs2	Egfr	0.836			Klf2	0.861						Cyp2j9	Ephx2	0.939
																					Osmr	0.824			Kng2	0.901							Gpx2	0.912
																				Sord	Akr1b3	0.975			Rac3	0.54							Ptgs1	0.906
																					Akr1b8	0.927		Serpina3k	Serpina3m	0.671							Alox15	0.899
																				Sox6	Mndal	0.8		Serpina3m	Serpina3k	0.671						Cyp4b1	Ugt1a7c	0.906
																					Runx2	0.56		Sh3gl3	Kit	0.8							Cyp1a1	0.933
																				Sp5	Lef1	0.576		Sp5	Lef1	0.576							Cyp1b1	0.93
																				Spry1	Egfr	0.939		Spp1	Thbs2	0.919						D3Ertd751e	Osgin1	0.563
																				Spry4	Dusp6	0.507		Srgap3	Rac3	0.907						Dnahc8	Gapdh	0.641
																				Srgap3	Rhob	0.904			Rhob	0.904							Alpl	0.661
																				Synj2	Axin2	0.54		Stx3	Vamp8	0.85							Aqp3	0.593
																					Pip5k1b	0.911		Tagln3	Gap43	0.501							Cdh1	0.52
																					Plcb4	0.899			Gng3	0.671						Dpp6	Kcnip4	0.616
																					Plcg2	0.899		Tbx3	Cdh1	0.838							Kcns3	0.54
																				Tac2	Edn1	0.901			Esrrb	0.704						Dppa2	Dppa3	0.523
																					F2rl1	0.899			Msx2	0.88							Dppa5a	0.504
																					Plcb4	0.899			Nanog	0.708							Nanog	0.596
																				Tagln3	Gap43	0.501		Tcea3	Polr2d	0.543						Dppa3	Dppa5a	0.599
																				Tcf7	Tle3	0.666		Tcf7	Tle3	0.666							Nanog	0.599
																					Axin2	0.716			Axin2	0.716							Zfp42	0.52
																				Tec	Plcg2	0.901		Tcf7l1	Tle3	0.732							Dppa2	0.523
																				Tgfbr2	Cdh5	0.634			Axin2	0.672						Dppa4	Dppa5a	0.594
																				Timp3	Agtr2	0.517		Tcfcp2l1	Esrrb	0.79							Nanog	0.66
																					Efemp1	0.918			Nanog	0.66							Utf1	0.532
																				Tle3	Tcf7	0.666		Tes	Aff1	0.524						Dppa5a	Nanog	0.609
																				Tspan2	Tspan7	0.574		Thbs2	Spp1	0.919							Utf1	0.633
																					9030409G11Rik	0.518		Tle3	Tcf7	0.666							Zfp42	0.61
																				Tspan7	9030409G11Rik	0.523			Tcf7l1	0.732							Dppa2	0.504
																					Rasgef1a	0.52		Tlr2	Cxcl16	0.556							Dppa3	0.599
																					Tspan2	0.574			Gapdh	0.597							Dppa4	0.594
																				Vcl	Gapdh	0.52		Tlx1	Lmo1	0.615						Dsg2	Dsp	0.676
																					Pip5k1b	0.805		Uap1l1	Renbp	0.613						Dsp	Cdh1	0.564
																				Wif1	Wnt8a	0.825		Ugt1a7c	Ahr	0.56							Dsg2	0.676
																					Axin2	0.56			Cyp1a1	0.959						Dtna	Sgcd	0.926
																					Fzd10	0.647			Cyp1b1	0.94						Dusp27	Gm7325	0.52
																				Wnt8a	Fzd10	0.876			Rac3	0.899						Dusp4	Mapk12	0.838
																					Wif1	0.825		Utf1	Zfp42	0.632						Dusp6	Mapk12	0.813
																									Dppa4	0.532							Mdk	0.556
																									Dppa5a	0.633							Spry4	0.507
																									Esrrb	0.521						Ece2	Edn1	0.725
																									Nanog	0.751						Edn1	Egfr	0.743
																								Vamp8	Stx3	0.85							Epas1	0.51
																								Wnt5b	Fzd10	0.919							F2rl1	0.904
																								Wnt8a	Fzd10	0.876							Gapdh	0.646
																								Zfp42	Dppa3	0.52							Gata1	0.605
																									Dppa5a	0.61							Gata2	0.776
																									Esrrb	0.72							Gpr4	0.9
																									Nanog	0.735							Hbegf	0.852
																									Utf1	0.632							Klf2	0.842
																																	Kng2	0.922
																																	Lpar4	0.899
																																	Mme	0.518
																																	Nppb	0.712
																																	Ntsr2	0.899
																																	Plcb4	0.93
																																	Tac2	0.901
																																	Bcl2	0.823
																																	Ece2	0.725
																																Egfr	Ereg	0.976
																																	Gapdh	0.72
																																	Ghr	0.52
																																	Grb7	0.671
																																	Gstp1	0.898
																																	Hbegf	0.992
																																	Hmox1	0.513
																																	Igf1r	0.698
																																	Igfbp3	0.614
																																	Itga6	0.583
																																	Itgb1	0.582
																																	Mdk	0.774
																																	Nrg1	0.974
																																	Plcg2	0.943
																																	Rhob	0.867
																																	Scara5	0.688
																																	Sh3gl3	0.867
																																	Sh3kbp1	0.987
																																	Spry1	0.939
																																	Alpl	0.56
																																	Areg	0.97
																																	Bcl2l11	0.61
																																	Cav1	0.89
																																	Cd44	0.932
																																	Cdh1	0.962
																																	Clta	0.91
																																	Edn1	0.743
																																Elf3	Cldn7	0.871
																																	Gata2	0.829
																																	Mapk12	0.805
																																Elmo3	Rac3	0.537
																																	Nnt	0.899
																																	Acp5	0.899
																																	Alpl	0.862
																																Epas1	Esrrb	0.653
																																	Gapdh	0.853
																																	Hmox1	0.577
																																	Atf3	0.838
																																	Edn1	0.51
																																Epcam	Krt18	0.711
																																	Bspry	0.611
																																	Cd44	0.588
																																	Cdh1	0.751
																																	Cldn7	0.975
																																Epha4	Mdk	0.912
																																	Alpl	0.865
																																Ephx2	Cyp2j11-ps	0.899
																																	Cyp2j9	0.939
																																Ereg	Hbegf	0.909
																																	Hopx	0.521
																																	Nrg1	0.911
																																	Tes	0.52
																																	Aff1	0.529
																																	Egfr	0.976
																																Esrrb	Nanog	0.95
																																	Nr2c2ap	0.903
																																	Tbx3	0.704
																																	Tcfcp2l1	0.79
																																	Utf1	0.521
																																	Zfp42	0.72
																																	Epas1	0.653
																																F2rl1	Gpr4	0.9
																																	Kng2	0.912
																																	Lpar4	0.899
																																	Ntsr2	0.899
																																	Plcb4	0.9
																																	Tac2	0.899
																																	Cd44	0.806
																																	Edn1	0.904
																																F5	Kcns3	0.899
																																	Kng2	0.935
																																	Tgfb2	0.899
																																Fam65b	Parm1	0.52
																																Foxc1	Bcl2l11	0.803
																																Frzb	Wif1	0.708
																																	Cdh1	0.519
																																Fstl1	Lgals1	0.536
																																	Nid1	0.698
																																	Thbs2	0.502
																																	Antxr1	0.575
																																Fut2	B4galt4	0.899
																																Fzd10	Plcb4	0.808
																																	Wif1	0.647
																																	Wnt5b	0.919
																																	Wnt8a	0.876
																																	Axin2	0.642
																																Fzd3	Plcb4	0.8
																																	Wnt5b	0.817
																																	Wnt8a	0.82
																																Gap43	Tagln3	0.501
																																Gapdh	Hmox1	0.591
																																	Mdk	0.669
																																	Nanog	0.615
																																	Nes	0.52
																																	Nppb	0.56
																																	Runx2	0.56
																																	Tlr2	0.597
																																	Vcl	0.52
																																	Aldoc	0.921
																																	Alpl	0.774
																																	Bcl2	0.538
																																	Bcl2l11	0.52
																																	Cd34	0.619
																																	Cd44	0.595
																																	Cdh1	0.663
																																	Dnahc8	0.641
																																	Edn1	0.646
																																	Egfr	0.72
																																	Epas1	0.853
																																Gata1	Gata2	0.911
																																	Myb	0.698
																																	Edn1	0.605
																																Gata2	Lmo1	0.533
																																	Myb	0.755
																																	Cd34	0.641
																																	Edn1	0.776
																																	Elk4	0.829
																																	Gata1	0.911
																																Gbp4	Herc6	0.545
																																	Igtp	0.918
																																	Samd9l	0.541
																																Gdf3	Nanog	0.585
																																Gga2	Sort1	0.708
																																Ghr	Igf1r	0.601
																																	Igfbp3	0.619
																																	Serpina3m	0.521
																																	Egfr	0.52
																																Gm7325	Dusp27	0.52
																																Gm9104	Rps5	0.555
																																Gng3	Gngt2	0.902
																																	Plcb4	0.8
																																	Tagln3	0.671
																																	Adcy1	0.899
																																	Chrm4	0.8
																																Gngt2	Plcb4	0.81
																																	Adcy1	0.8
																																	Chrm4	0.8
																																	Gng3	0.902
																																Gpc1	Gpc4	0.904
																																	Hpse	0.945
																																	Hs3st3a1	0.904
																																Gpc4	Hpse	0.906
																																	Hs3st3a1	0.906
																																	Gpc1	0.904
																																Gpm6b	Tspan7	0.639
																																Gpr4	Kng2	0.899
																																	Lpar4	0.907
																																	Ntsr2	0.899
																																	Plcb4	0.899
																																	Tac2	0.899
																																	Edn1	0.9
																																	F2rl1	0.9
																																Gprc5a	Cbr2	0.506
																																Gpx2	Gstk1	0.905
																																	Gstp1	0.925
																																	Gstp2	0.907
																																	Cyp2j11-ps	0.899
																																	Cyp2j9	0.912
																																Grb7	Igf1r	0.609
																																	Kit	0.967
																																	Cdh1	0.607
																																	Egfr	0.671
																																Gria3	Nsf	0.685
																																	Slc17a6	0.583
																																Gstk1	Gstp1	0.935
																																	Gstp2	0.899
																																	Cyp1a1	0.904
																																	Cyp1b1	0.902
																																	Gpx2	0.905
																																Gstp1	Gstp2	0.902
																																	Nqo1	0.569
																																	Scara5	0.523
																																	Cyp1a1	0.959
																																	Cyp1b1	0.94
																																	Egfr	0.898
																																	Gpx2	0.925
																																	Gstk1	0.935
																																Gstp2	Cyp1a1	0.91
																																	Cyp1b1	0.899
																																	Gpx2	0.907
																																	Gstk1	0.899
																																	Gstp1	0.902
																																Hbegf	Lgals1	0.8
																																	Mdk	0.52
																																	Nrg1	0.948
																																	Cd44	0.506
																																	Cdh1	0.539
																																	Edn1	0.852
																																	Egfr	0.992
																																	Ereg	0.909
																																Herc6	Oas2	0.546
																																	Samd9l	0.513
																																	Gbp4	0.545
																																Hipk2	Lef1	0.937
																																Hipk2	Myb	0.747
																																Hmox1	Nqo1	0.772
																																	Egfr	0.513
																																	Epas1	0.577
																																	Gapdh	0.591
																																Hopx	Nes	0.52
																																	Tes	0.52
																																	Aff1	0.56
																																	Ereg	0.521
																																Hpse	Gpc1	0.945
																																	Gpc4	0.906
																																Hs3st3a1	Gpc1	0.904
																																	Gpc4	0.906
																																Ido2	Tph1	0.91
																																	Cyp1a1	0.915
																																	Cyp1b1	0.899
																																Igf1r	Igfbp3	0.739
																																	Itgb1	0.555
																																	Mdk	0.563
																																	Plcg2	0.8
																																	Sh3gl3	0.8
																																	Sh3kbp1	0.8
																																	Cav1	0.56
																																	Cdh1	0.902
																																	Egfr	0.698
																																	Ghr	0.601
																																	Grb7	0.609
																																Igfbp3	Klk1	0.925
																																	Rab25	0.982
																																	Egfr	0.614
																																	Ghr	0.619
																																	Igf1r	0.739
																																Igtp	Gbp4	0.918
																																Ildr1	Bspry	0.639
																																	Cldn7	0.532
																																Iqgap2	Rac3	0.932
																																	Cdh1	0.549
																																Isg20	Oas2	0.516
																																Itga6	Itgb1	0.991
																																	Lama3	0.9
																																	Lamc2	0.966
																																	Nid1	0.509
																																	Spp1	0.824
																																	Thbs2	0.902
																																	Col4a5	0.817
																																	Egfr	0.583
																																Itgb1	Lama3	0.872
																																	Lamc2	0.949
																																	Mdk	0.623
																																	Nid1	0.612
																																	Prkcb	0.867
																																	Spp1	0.944
																																	Thbs2	0.903
																																	Vcl	0.717
																																	Cav1	0.8
																																	Cav2	0.816
																																	Cd44	0.609
																																	Cdh1	0.526
																																	Col4a5	0.887
																																	Egfr	0.582
																																	Igf1r	0.555
																																	Itga6	0.991
																																Kcnip4	Dpp6	0.616
																																Kcns3	Prkar1b	0.899
																																	Dpp6	0.54
																																	F5	0.899
																																Kit	Myb	0.59
																																	Sh3gl3	0.8
																																	Sh3kbp1	0.845
																																	9030409G11Rik	0.516
																																	Ahr	0.809
																																	Cd34	0.56
																																	Grb7	0.967
																																Klf2	S1pr1	0.861
																																Klf2	Edn1	0.842
																																Klf8	Cdh1	0.838
																																Klk1	Rab25	0.899
																																	Igfbp3	0.925
																																Kng2	Lpar4	0.899
																																	Ntsr2	0.899
																																	Plcb4	0.899
																																	S1pr1	0.901
																																	Tac2	0.909
																																	Tgfb2	0.899
																																	Adcy1	0.905
																																	Agtr2	0.902
																																	Ccr6	0.899
																																	Chrm4	0.903
																																	Cxcl16	0.899
																																	Cxcl5	0.899
																																	Edn1	0.922
																																	F2rl1	0.912
																																	F5	0.935
																																	Gpr4	0.899
																																Kpna7	Caprin2	0.507
																																Krt13	Krt18	0.751
																																	Krtdap	0.52
																																Krt18	Cdh1	0.633
																																	Epcam	0.711
																																	Krt13	0.751
																																Krtdap	Krt13	0.52
																																Lama3	Lamc2	0.959
																																	Cd44	0.8
																																	Itga6	0.9
																																	Itgb1	0.872
																																Lamc2	Nid1	0.672
																																	Cd44	0.836
																																	Itga6	0.966
																																	Itgb1	0.949
																																	Lama3	0.959
																																Lef1	Myb	0.677
																																	Runx2	0.6
																																	Sp5	0.576
																																	Axin2	0.826
																																	Hipk2	0.937
																																Lefty1	Nanog	0.716
																																	Tgfb2	0.811
																																Lgals1	Nanog	0.809
																																	Fstl1	0.536
																																	Hbegf	0.8
																																Lmo1	Tlx1	0.615
																																	Gata2	0.533
																																Lpar4	Ntsr2	0.899
																																	Plcb4	0.899
																																	Tac2	0.899
																																	Edn1	0.899
																																	F2rl1	0.899
																																	Gpr4	0.907
																																	Kng2	0.899
																																Ltbp1	Tgfb2	0.849
																																	Thbs2	0.816
																																	Ahr	0.807
																																Ly6c1	Cd44	0.7
																																Maff	Atf3	0.572
																																Mapk12	Sh3bp5	0.501
																																	Dusp4	0.838
																																	Dusp6	0.813
																																	Elk4	0.805
																																Marveld3	Cldn7	0.509
																																Mboat1	Ppap2b	0.9
																																	Cdh1	0.907
																																	Chdh	0.8
																																Mdk	Ptprz1	0.516
																																	Alpl	0.538
																																	Bcl2l11	0.569
																																	Cdh1	0.539
																																	Dusp6	0.556
																																	Egfr	0.774
																																	Epha4	0.912
																																	Gapdh	0.669
																																	Hbegf	0.52
																																	Igf1r	0.563
																																	Itgb1	0.623
																																Mgat3	Mgat4a	0.935
																																	Cdh1	0.558
																																Mgat4a	Mgat3	0.935
																																Mme	Edn1	0.518
																																Mpdz	Prkcb	0.515
																																	Amotl1	0.526
																																	Cldn10	0.804
																																	Cldn23	0.82
																																	Cldn4	0.957
																																	Cldn7	0.82
																																Msx2	Runx2	0.976
																																	Tbx3	0.88
																																	Alpl	0.52
																																Mtss1	Myb	0.589
																																Mttp	Cpt1a	0.569
																																Myb	Rhox9	0.524
																																	Bcl2	0.689
																																	Bcl2l11	0.821
																																	Cd34	0.932
																																	Cdk6	0.745
																																	Clta	0.584
																																	Gata1	0.698
																																	Gata2	0.755
																																	Hipk2	0.747
																																	Kit	0.59
																																	Lef1	0.677
																																	Mtss1	0.589
																																Mycn	Tbx3	0.843
																																	Crabp2	0.842
																																Nanog	Nes	0.708
																																	Prom1	0.641
																																	Tbx3	0.708
																																	Tcfcp2l1	0.66
																																	Utf1	0.751
																																	Zfp42	0.735
																																	Alpl	0.639
																																	Cd34	0.52
																																	Dppa2	0.596
																																	Dppa3	0.599
																																	Dppa4	0.66
																																	Dppa5a	0.609
																																	Esrrb	0.95
																																	Gapdh	0.615
																																	Gdf3	0.585
																																	Lefty1	0.716
																																	Lgals1	0.809
																																Ndufa4l2	Ndufv3	0.899
																																Ndufv3	Ndufa4l2	0.899
																																Neo1	Ntn4	0.707
																																	Rgma	0.994
																																Nes	Prom1	0.77
																																	Tgfbr2	0.671
																																	Aff1	0.52
																																	Cd34	0.56
																																	Cnp	0.641
																																	Gapdh	0.52
																																	Hopx	0.52
																																	Nanog	0.708
																																Nid1	Fstl1	0.698
																																	Itga6	0.509
																																	Itgb1	0.612
																																	Lamc2	0.672
																																Nlrp1a	Pycard	0.849
																																	Bcl2	0.932
																																Nnt	Enpp1	0.899
																																Nppb	Cyp1a1	0.503
																																	Edn1	0.712
																																	Gapdh	0.56
																																Nqo1	Ahr	0.619
																																	Cyp1a1	0.733
																																	Cyp1b1	0.563
																																	Gstp1	0.569
																																	Hmox1	0.772
																																Nr2c2ap	Esrrb	0.903
																																Nrg1	Tbx20	0.812
																																	Areg	0.56
																																	Egfr	0.974
																																	Ereg	0.911
																																	Hbegf	0.948
																																Nrp2	Sema3e	0.56
																																	Cdh1	0.825
																																Nsf	Gria3	0.685
																																Ntn4	Neo1	0.707
																																Ntsr2	Plcb4	0.899
																																	Tac2	0.905
																																	Edn1	0.899
																																	F2rl1	0.899
																																	Gpr4	0.899
																																	Kng2	0.899
																																	Lpar4	0.899
																																Oas1h	Oas2	0.906
																																	Cd44	0.899
																																Oas2	Cd44	0.899
																																	Herc6	0.546
																																	Isg20	0.516
																																	Oas1h	0.906
																																Oaz3	Crisp1	0.554
																																Osgin1	D3Ertd751e	0.563
																																Otc	Ass1	0.978
																																	Cyp1a1	0.591
																																Parm1	Fam65b	0.52
																																Pde1b	Adcy1	0.9
																																Pde3a	Adcy1	0.9
																																Pde3b	Adcy1	0.9
																																Pde4b	Adcy1	0.919
																																Plcb4	Plcg2	0.904
																																	Prkcb	0.813
																																	Synj2	0.899
																																	Tac2	0.899
																																	Edn1	0.93
																																	F2rl1	0.9
																																	Fzd10	0.808
																																	Fzd3	0.8
																																	Gng3	0.8
																																	Gngt2	0.81
																																	Gpr4	0.899
																																	Kng2	0.899
																																	Lpar4	0.899
																																	Ntsr2	0.899
																																Plcg2	Prkcb	0.911
																																	Sh3kbp1	0.93
																																	Synj2	0.899
																																	Egfr	0.943
																																	Igf1r	0.8
																																	Plcb4	0.904
																																Polr2d	Tcea3	0.543
																																	Adcy1	0.899
																																Ppap2b	Mboat1	0.9
																																Prex2	Rac3	0.567
																																Prkar1b	Adcy1	0.904
																																	Kcns3	0.899
																																Prkcb	Itgb1	0.867
																																	Mpdz	0.515
																																	Plcb4	0.813
																																	Plcg2	0.911
																																Prom1	Cd34	0.829
																																	Cd44	0.77
																																	Nanog	0.641
																																	Nes	0.77
																																Ptgds	Ptgs1	0.942
																																Ptgs1	Alox15	0.949
																																	Cav1	0.521
																																	Cyp2j11-ps	0.906
																																	Cyp2j9	0.906
																																	Ptgds	0.942
																																Ptn	Ptprz1	0.963
																																Ptprcap	Ccr6	0.613
																																	Coro1b	0.563
																																Ptprz1	Mdk	0.516
																																	Ptn	0.963
																																	Nlrp1a	0.849
																																Rab11fip4	Rab25	0.547
																																Rab25	Igfbp3	0.982
																																	Klk1	0.899
																																	Rab11fip4	0.547
																																Rac3	Rhob	0.903
																																	S1pr1	0.54
																																	Srgap3	0.907
																																	Ugt1a7c	0.899
																																	Abca1	0.899
																																	Arhgap31	0.93
																																	Cdh1	0.876
																																	Chn2	0.935
																																	Cpt1a	0.902
																																	Cyp1a1	0.901
																																	Elmo3	0.537
																																	Iqgap2	0.932
																																	Prex2	0.567
																																Rasgef1a	Tspan7	0.52
																																Rbp1	Cpt1a	0.589
																																Renbp	Uap1l1	0.613
																																Rgma	Neo1	0.994
																																Rhob	Srgap3	0.904
																																	Arhgap31	0.902
																																	Chn2	0.92
																																	Egfr	0.867
																																	Rac3	0.903
																																Rhox9	Myb	0.524
																																Rnd2	Sema3e	0.573
																																Rpl34	Rps5	0.849
																																Rps12	Rps5	0.644
																																Rps5	Gm9104	0.555
																																	Rpl34	0.849
																																	Rps12	0.644
																																Runx2	Tnfsf11	0.609
																																	Alpl	0.77
																																	Atf6	0.802
																																	Gapdh	0.56
																																	Lef1	0.6
																																	Msx2	0.976
																																S100a4	Cdh1	0.897
																																S1pr1	Adcy1	0.902
																																	Agtr2	0.899
																																	Alpl	0.826
																																	Ccr6	0.903
																																	Chrm4	0.899
																																	Cxcl16	0.9
																																	Cxcl5	0.9
																																	Klf2	0.861
																																	Kng2	0.901
																																	Rac3	0.54
																																Samd9l	Gbp4	0.541
																																	Herc6	0.513
																																Scara5	Susd4	0.629
																																	Egfr	0.688
																																	Gstp1	0.523
																																Scarb2	Thbs2	0.501
																																Sema3e	Nrp2	0.56
																																	Rnd2	0.573
																																Serpina3k	Serpina3m	0.671
																																Serpina3m	Ghr	0.521
																																	Serpina3k	0.671
																																Serpina3n	Slpi	0.601
																																Sgcd	Dtna	0.926
																																Sh3bp5	Mapk12	0.501
																																Sh3gl3	Sh3kbp1	0.54
																																	Egfr	0.867
																																	Igf1r	0.8
																																	Kit	0.8
																																Sh3kbp1	Spry1	0.922
																																	Asap2	0.544
																																	Clta	0.899
																																	Egfr	0.987
																																	Igf1r	0.8
																																	Kit	0.845
																																	Plcg2	0.93
																																	Sh3gl3	0.54
																																Slc17a6	Gria3	0.583
																																Slc38a5	Crisp1	0.675
																																Slpi	Serpina3n	0.601
																																Sort1	Gga2	0.708
																																Sp5	Lef1	0.576
																																Spp1	Thbs2	0.919
																																	Adrb2	0.595
																																	Cd44	0.917
																																	Itga6	0.824
																																	Itgb1	0.944
																																Spry1	Bri3	0.53
																																	Cav1	0.834
																																	Egfr	0.939
																																	Sh3kbp1	0.922
																																Spry4	Dusp6	0.507
																																Srgap3	Rac3	0.907
																																	Rhob	0.904
																																Stx3	Vamp8	0.85
																																Susd4	Scara5	0.629
																																Synj2	Axin2	0.54
																																	Plcb4	0.899
																																	Plcg2	0.899
																																Tac2	Edn1	0.901
																																	F2rl1	0.899
																																	Gpr4	0.899
																																	Kng2	0.909
																																	Lpar4	0.899
																																	Ntsr2	0.905
																																	Plcb4	0.899
																																Tagln3	Gap43	0.501
																																	Gng3	0.671
																																Tbx20	Nrg1	0.812
																																Tbx3	Cdh1	0.838
																																	Esrrb	0.704
																																	Msx2	0.88
																																	Mycn	0.843
																																	Nanog	0.708
																																Tcea3	Polr2d	0.543
																																Tcf7	Tle3	0.666
																																	Axin2	0.716
																																Tcf7l1	Tle3	0.732
																																	Axin2	0.672
																																Tcfcp2l1	Esrrb	0.79
																																	Nanog	0.66
																																Tes	Aff1	0.524
																																	Ereg	0.52
																																	Hopx	0.52
																																Tgfb2	Tgfbr2	0.994
																																	Cdh1	0.505
																																	F5	0.899
																																	Kng2	0.899
																																	Lefty1	0.811
																																	Ltbp1	0.849
																																Tgfbr2	Cav1	0.558
																																	Cdh1	0.865
																																	Nes	0.671
																																	Tgfb2	0.994
																																Thbs2	Fstl1	0.502
																																	Itga6	0.902
																																	Itgb1	0.903
																																	Ltbp1	0.816
																																	Scarb2	0.501
																																	Spp1	0.919
																																Timp3	Agtr2	0.517
																																Tle3	Tcf7	0.666
																																	Tcf7l1	0.732
																																Tlr2	Cd44	0.885
																																	Cxcl16	0.556
																																	Gapdh	0.597
																																Tlx1	Lmo1	0.615
																																Tnfsf11	Acp5	0.52
																																	Alpl	0.52
																																	Runx2	0.609
																																Tnfsf9	Cd80	0.69
																																Tph1	Ido2	0.91
																																Tspan2	Tspan7	0.574
																																	9030409G11Rik	0.518
																																Tspan7	9030409G11Rik	0.523
																																	Cxx1b	0.603
																																	Gpm6b	0.639
																																	Rasgef1a	0.52
																																	Tspan2	0.574
																																Uap1l1	Renbp	0.613
																																Ugt1a7c	Ahr	0.56
																																	Cyp1a1	0.959
																																	Cyp1b1	0.94
																																	Cyp4b1	0.906
																																	Rac3	0.899
																																Utf1	Zfp42	0.632
																																	Dppa4	0.532
																																	Dppa5a	0.633
																																	Esrrb	0.521
																																	Nanog	0.751
																																Vamp8	Stx3	0.85
																																Vcl	Cdh1	0.971
																																	Gapdh	0.52
																																	Itgb1	0.717
																																Wif1	Wnt5b	0.875
																																	Wnt8a	0.825
																																	Axin2	0.56
																																	Frzb	0.708
																																	Fzd10	0.647
																																Wnt5b	Fzd10	0.919
																																	Fzd3	0.817
																																	Wif1	0.875
																																Wnt8a	Fzd10	0.876
																																	Fzd3	0.82
																																	Wif1	0.825
																																Zfp42	Dppa3	0.52
																																	Dppa5a	0.61
																																	Esrrb	0.72
																																	Nanog	0.735
																																	Utf1	0.632

## Sheet: Shared Nodes
Supplementary Data 2B: Overlap of AA or 2i specific nodes with AA+2i. Related to Figure 4 and 5
Values represent number of connection made for specific gene node.
AA Upregulated				AA Downregulated				2i Upregulated				2i Downregulated
Gene	AA Connection	AA+2i Connections		Gene	AA Connections	AA+2i Connections		Gene	2i Connections	AA+2i Connections		Gene	2i Connections	AA+2i Connections
Nanog	7	15		Edn1	1	10		Alpl	4	9		Egfr	8	16
Cdh1	1	16		Agtr2	1	3		Cyp1a1	1	9		Edn1	9	10
Dppa5a	5	7		Nppb	1	1		Gapdh	4	9		Lamc2	2	5
Utf1	5	6		Cdh8	1	1		Cyp1b1	1	8		Nrg1	1	5
Zfp42	4	6						S1pr1	2	7		F2rl1	2	4
Gstk1	4	5						Plcb4	3	6		Igfbp3	5	4
Gstp2	4	5						Axin2	3	5		Lama3	1	4
Dppa4	4	4						Fzd10	3	4		Nid1	1	4
Mdk	3	4						Lef1	2	3		Agtr2	3	3
Gpx2	4	3						Rhob	2	3		Oas2	4	3
Dppa2	2	4						Chn2	1	2		Spry1	1	3
Gdf3	1	2						Epha4	2	2		Tac2	2	3
								Msx2	1	2		Ccr6	2	2
								Srgap3	1	2		Dusp6	1	2
								Tagln3	1	2		Gbp4	4	2
								Tcf7	2	2		Oas1h	1	2
								Tle3	1	2		Runx2	1	2
								Gap43	1	1		Samd9l	3	2
								Kcns3	2	1		Scara5	1	2
								Plcg2	3	1		Tspan7	1	2
								Polr2d	1	1		Adrb2	2	1
								Prkar1b	1	1		Cldn10	2	1
								Rpl34	1	1		Dtna	2	1
								Rps12	1	1		Dusp4	1	1
								Sp5	1	1		Epas1	2	1
								Wnt8a	1	1		Gata1	1	1
												Klk1	1	1
												Krt13	1	1
												Krtdap	1	1
												Mgat3	1	1
												Mgat4a	1	1
												Mme	1	1
												Nppb	2	1
												Nrp2	1	1
												Sema3e	1	1
												Sgcd	2	1
												Spry4	1	1
												Timp3	2	1
												Tspan2	1	1
